# Supplementary material for: Bis(2-amino-5-chloro­pyridinium) tetra­chloridozincate
Source: Acta Crystallogr Sect E Struct Rep Online. 2011 Feb 23;67(Pt 3):m355–6. doi: 10.1107/S1600536811005691 (PMC3052069; doi:10.1107/S1600536811005691)
Supplement: Supplementary file 2 [file e-67-0m355-Isup2.hkl]

data_I
#  riadh1 in P 1 21/c 1                    
_audit_creation_date        "11-01-19"
_audit_creation_method      CRYSTALS 

_cell_length_a                    13.3170(10)
_cell_angle_alpha                 90
_cell_length_b                    14.817(2)
_cell_angle_beta                  92.923(9)
_cell_length_c                    8.5710(10)
_cell_angle_gamma                 90

# NOTE FO on scale of Fc,      0.68283
# Status flags: 
#    o - used in refinement 
#    < - excluded by I/sigmaI cutoff 
#    x - excluded for another reason  

loop_
_refln_index_h
_refln_index_k
_refln_index_l
_refln_F_squared_meas
_refln_F_squared_calc
_refln_F_squared_sigma
_refln_observed_status
   3   0   0      558.43      485.13       29.33 o
   4   0   0     7536.42     6886.32      113.78 o
   5   0   0       36.53       35.79       13.10 o
   6   0   0    17419.03    16745.85      169.65 o
   7   0   0     5445.43     5184.66      104.12 o
   8   0   0     3128.33     3385.77       85.14 o
   9   0   0      454.47      410.48       36.48 o
  10   0   0    33728.96    33982.22      382.92 o
  11   0   0      748.59      745.64       66.48 o
  12   0   0     5115.39     5155.57      166.77 o
  13   0   0     1249.63     1141.38       87.72 o
  14   0   0      420.59      386.51       60.09 o
  15   0   0       59.83       70.73       28.34 o
  16   0   0       63.36       22.48       36.66 o
  17   0   0       94.36      162.01       38.35 o
  18   0   0      224.90      889.11       64.58 o
   2   1   0      209.65      243.45       14.80 o
   3   1   0      327.72      302.03       16.33 o
   4   1   0     8479.38     8330.55       85.11 o
   5   1   0     2210.68     2070.84       56.64 o
   6   1   0      636.81      594.52       30.97 o
   7   1   0        7.99        4.89       10.30 o
   8   1   0      126.78       93.97       14.82 o
   9   1   0      969.46     1040.95       38.34 o
  10   1   0     4037.80     3936.19       85.61 o
  11   1   0     2400.34     2490.09       79.03 o
  12   1   0      477.90      463.33       42.82 o
  13   1   0      221.88      233.04       30.67 o
  14   1   0       24.87       43.76       18.81 o
  15   1   0      594.11      606.64       55.50 o
  16   1   0      639.89      705.00       54.16 o
  17   1   0      379.91      729.05       54.93 o
  18   1   0      600.70        4.78      122.18 o
   2   2   0    25161.71    24196.03      109.98 o
   3   2   0     1084.30      939.93       33.31 o
   4   2   0      128.34      110.00       13.45 o
   5   2   0      618.41      685.17       27.71 o
   6   2   0     3140.77     3284.21       65.12 o
   7   2   0     6916.69     6817.60       91.99 o
   8   2   0    21122.35    20237.59      171.93 o
   9   2   0       16.71       14.38       11.76 o
  10   2   0    11036.90    11118.59      139.62 o
  11   2   0      463.45      450.55       39.25 o
  12   2   0     1595.18     1635.67       67.54 o
  13   2   0     1175.47     1107.53       61.54 o
  14   2   0       50.38       50.44       22.73 o
  15   2   0       -1.40        0.01       19.74 o
  16   2   0      307.72      295.85       38.49 o
  17   2   0      118.13      300.28       35.56 o
  18   2   0       44.63      184.14       32.44 o
   1   3   0     9141.28     7301.73       43.52 o
   2   3   0     4647.41     4209.16       33.64 o
   3   3   0     3173.26     3174.86       37.47 o
   4   3   0     1917.62     2046.71       35.42 o
   5   3   0       16.31        9.18       11.64 o
   6   3   0      314.95      114.79       21.08 o
   7   3   0     1000.85     1073.49       36.27 o
   8   3   0       45.70       39.93        9.90 o
   9   3   0      455.04      413.40       24.46 o
  10   3   0       27.56       15.29       21.61 o
  11   3   0      453.53      511.05       38.75 o
  12   3   0      138.91       70.98       30.18 o
  13   3   0     2219.57     2121.47       84.83 o
  14   3   0      440.97      405.06       47.34 o
  15   3   0      543.58      524.63       44.51 o
  16   3   0      344.75      268.22       38.29 o
  17   3   0      266.58       22.48       62.00 o
   0   4   0    27236.57    19328.25       91.54 o
   1   4   0    29418.38    21000.49       73.53 o
   2   4   0    14120.50    12615.69       52.06 o
   3   4   0    94946.05    90958.00      177.95 o
   4   4   0     6959.22     7100.46       66.35 o
   5   4   0      123.08      121.60       13.77 o
   6   4   0     7634.69     7439.64       85.08 o
   7   4   0    13743.46    13888.67      119.97 o
   8   4   0     2292.57     2270.55       44.43 o
   9   4   0     8403.27     8318.59       88.88 o
  10   4   0      288.93      224.47       27.25 o
  11   4   0       24.95        3.98       14.85 o
  12   4   0     2013.85     1949.39       69.82 o
  13   4   0     3031.89     2937.42       97.16 o
  14   4   0     1473.25     1455.86       65.72 o
  15   4   0       30.19       42.81       18.13 o
  16   4   0     2483.17     2110.36      122.35 o
  17   4   0      252.51      515.94       45.47 o
   1   5   0       68.44       43.93        4.31 o
   2   5   0     9173.86     7964.76       43.52 o
   3   5   0      106.29       88.21        6.72 o
   4   5   0     4354.58     3908.83       47.31 o
   5   5   0     4231.12     4089.97       54.86 o
   6   5   0     2271.20     2369.04       47.17 o
   7   5   0     9358.31     8993.28      112.59 o
   8   5   0     8338.29     8412.59       84.37 o
   9   5   0     2703.38     2664.22       54.47 o
  10   5   0      346.82      328.68       29.51 o
  11   5   0      627.28      562.77       39.15 o
  12   5   0     2253.54     2124.34       84.70 o
  13   5   0     1533.83     1399.04       63.87 o
  14   5   0     3105.07     2991.23       94.99 o
  15   5   0      370.25      310.02       38.76 o
  16   5   0        6.00       28.78       20.93 o
   0   6   0    21795.33    15373.46      100.44 o
   1   6   0     2956.64     2171.89       25.24 o
   2   6   0     3311.41     2884.41       26.73 o
   3   6   0     3428.66     2923.08       30.11 o
   4   6   0     2389.97     2080.39       31.13 o
   5   6   0      165.76       65.80       10.94 o
   6   6   0     2641.89     2653.80       48.20 o
   7   6   0     5528.72     5296.38       75.45 o
   8   6   0     4258.28     4285.67       75.31 o
   9   6   0       75.72       77.82       13.93 o
  10   6   0    12818.03    12574.21      160.05 o
  11   6   0     2177.45     2078.01       70.83 o
  12   6   0      338.61      327.59       30.79 o
  13   6   0       28.47        0.36       17.69 o
  14   6   0      963.54     1044.72       54.35 o
  15   6   0      -14.80        2.93       17.96 o
  16   6   0       17.79        3.50       23.10 o
   1   7   0    23284.98    18175.57       80.82 o
   2   7   0     1484.59     1484.18       20.38 o
   3   7   0      377.30      384.69       11.99 o
   4   7   0     4488.58     4465.90       40.66 o
   5   7   0      375.47      376.80       14.86 o
   6   7   0      461.09      452.64       21.70 o
   7   7   0      485.45      421.50       21.44 o
   8   7   0      554.24      628.72       23.65 o
   9   7   0     4124.72     4010.85       69.12 o
  10   7   0     2127.21     2089.23       61.41 o
  11   7   0      397.63      386.54       30.51 o
  12   7   0      887.49      780.03       47.27 o
  13   7   0      169.77      171.17       22.31 o
  14   7   0      290.15      320.39       28.53 o
  15   7   0       40.34       48.86       19.00 o
  16   7   0       13.66      149.89       42.68 o
   0   8   0    69952.32    53178.79      207.62 x
   1   8   0      272.08      100.24        9.59 o
   2   8   0    18698.62    15653.93       84.77 o
   3   8   0      526.67      491.08       15.32 o
   4   8   0     3367.83     3104.34       37.59 o
   5   8   0       13.02        0.72        6.45 o
   6   8   0      223.21      294.72       12.00 o
   7   8   0      160.92      175.65       13.43 o
   8   8   0     1096.85     1082.92       34.02 o
   9   8   0      181.85      170.20       21.26 o
  10   8   0     5872.86     5920.85      101.22 o
  11   8   0     1361.20     1294.32       52.55 o
  12   8   0     3537.89     3507.86       86.40 o
  13   8   0      -14.27       12.88       17.19 o
  14   8   0      -10.04       10.50       19.08 o
  15   8   0      362.39      362.74       36.39 o
  16   8   0      305.52      327.53       75.19 o
   1   9   0    26411.01    19988.31       93.75 o
   2   9   0     1114.97     1024.61       20.73 o
   3   9   0       86.96       76.97        7.85 o
   4   9   0     1481.40     1506.50       27.56 o
   5   9   0     3111.32     3327.49       37.85 o
   6   9   0      412.96      406.69       18.88 o
   7   9   0      313.54      319.76       18.90 o
   8   9   0       56.11       51.02       13.72 o
   9   9   0    11092.45    11246.08      132.83 o
  10   9   0      267.04      184.85       25.07 o
  11   9   0     7885.18     7947.86      124.55 o
  12   9   0      436.64      420.35       31.93 o
  13   9   0      208.00      278.04       24.61 o
  14   9   0       66.44      102.99       18.17 o
  15   9   0      547.56      506.68      100.23 o
  16   9   0       85.31      110.52       43.05 o
   0  10   0       78.81       48.44        9.65 o
   1  10   0       38.04       20.67        6.47 o
   2  10   0     1621.50     1418.32       26.51 o
   3  10   0      165.58      145.95       11.55 o
   4  10   0     1051.61      975.77       26.54 o
   5  10   0       -0.93        0.04        3.75 o
   6  10   0     3132.56     3208.25       52.09 o
   7  10   0      965.75     1042.82       31.84 o
   8  10   0     5821.07     6184.87       88.11 o
   9  10   0      228.19      211.79       27.34 o
  10  10   0     1149.02     1151.23       59.40 o
  11  10   0       31.98       36.85       16.51 o
  12  10   0       41.85       37.99       19.98 o
  13  10   0      268.37      239.36       30.20 o
  14  10   0        0.75        0.65       11.76 o
  15  10   0      123.05      162.45       54.53 o
  16  10   0      322.20      450.55       78.58 o
   1  11   0    13368.47    10946.60       84.79 o
   2  11   0     3910.27     3495.12       49.37 o
   3  11   0     1487.71     1349.76       32.78 o
   4  11   0     3131.75     3146.22       49.45 o
   5  11   0      701.64      670.10       24.06 o
   6  11   0     1006.77     1121.80       29.88 o
   7  11   0       67.05       56.22       11.52 o
   8  11   0     1171.29     1360.50       31.47 o
   9  11   0     1055.81     1053.71       55.63 o
  10  11   0      216.03      242.04       28.95 o
  11  11   0     1215.83     1241.77       62.89 o
  12  11   0      285.49      290.06       30.46 o
  13  11   0     1136.47     1210.88       67.83 o
  14  11   0        3.41        7.53       25.65 o
  15  11   0      805.52     1093.89      120.55 o
   0  12   0     6409.85     5328.03       79.72 o
   1  12   0     3058.94     2599.25       43.42 o
   2  12   0       33.31       13.01        7.68 o
   3  12   0     2264.65     2325.36       57.62 o
   4  12   0     1856.47     1802.40       43.38 o
   5  12   0      229.23      235.56       14.87 o
   6  12   0     1386.68     1335.67       37.59 o
   7  12   0      167.34      192.35       16.13 o
   8  12   0      158.50      153.66       18.94 o
   9  12   0     1157.22     1292.84       58.65 o
  10  12   0      162.81      190.24       24.59 o
  11  12   0       71.82       36.42       22.84 o
  12  12   0       81.13       55.41       26.51 o
  13  12   0       19.83        2.44       28.20 o
   1  13   0     1692.62     1543.52       32.20 o
   2  13   0     4697.15     4258.41       65.92 o
   3  13   0      922.50      908.54       34.81 o
   4  13   0     2395.58     2383.74       57.28 o
   5  13   0     2951.42     2947.48       53.79 o
   6  13   0     3198.32     3205.26       71.58 o
   7  13   0     2678.60     2621.90       73.94 o
   8  13   0     4641.70     4575.06      117.51 o
   9  13   0     2813.88     2879.17       91.71 o
  10  13   0       24.62       14.57       16.92 o
  11  13   0      570.64      529.75       56.22 o
  12  13   0     1874.42     1662.80      100.50 o
  13  13   0      230.45      226.73       48.91 o
   0  14   0       32.86       27.02        9.89 o
   1  14   0     2997.79     2715.74       41.11 o
   2  14   0      185.02      179.55       14.27 o
   3  14   0      152.01      118.91       14.27 o
   4  14   0      366.78      365.45       21.76 o
   5  14   0      689.30      730.17       37.92 o
   6  14   0       26.23       35.52       14.24 o
   7  14   0       35.11        1.71       16.34 o
   8  14   0      518.05      584.36       43.31 o
   9  14   0     1308.24     1305.91       70.30 o
  10  14   0      219.18      243.46       36.67 o
  11  14   0       98.99       67.44       37.07 o
  12  14   0      206.35      247.95       42.76 o
   1  15   0    10522.25     9222.36      106.20 o
   2  15   0      368.19      373.93       23.74 o
   3  15   0      977.98      920.06       42.82 o
   4  15   0       72.26      105.82       13.71 o
   5  15   0      250.95      271.26       24.63 o
   6  15   0       -8.04        0.05       17.58 o
   7  15   0      340.45      389.50       33.92 o
   8  15   0       78.43       99.36       21.29 o
   9  15   0     2141.31     2134.35       87.45 o
  10  15   0       26.23       44.51       23.05 o
  11  15   0     2276.09     2544.81      112.56 o
  12  15   0       32.45      108.14       36.33 o
   0  16   0      164.07      147.71       27.36 o
   1  16   0      185.76       91.81       19.36 o
   2  16   0      244.81      204.73       22.34 o
   3  16   0       -6.88        4.43       11.71 o
   4  16   0      106.74      125.01       18.34 o
   5  16   0      160.22      173.46       21.51 o
   6  16   0       11.48       27.14       17.17 o
   7  16   0        9.63       48.74       18.09 o
   8  16   0      208.12      240.54       29.57 o
   9  16   0      317.65      153.83       52.86 o
  10  16   0       81.89       54.62       29.11 o
  11  16   0      204.10       20.96       62.32 o
   1  17   0     8811.81     7575.75      126.98 o
   2  17   0      379.92      284.07       30.53 o
   3  17   0       52.48       50.76       14.75 o
   4  17   0      196.75      156.43       26.34 o
   5  17   0      255.33      289.56       26.61 o
   6  17   0       16.31       29.94       19.13 o
   7  17   0      208.03      247.30       29.82 o
   8  17   0        8.79        7.68       25.40 o
   9  17   0     4094.54     4423.62      171.33 o
  10  17   0       10.68       17.26       26.36 o
   0  18   0     1167.42      902.89       87.52 o
   1  18   0      107.45        3.50       25.67 o
   2  18   0      722.64      523.57       55.51 o
   3  18   0      296.54      178.77       38.88 o
   4  18   0     1080.53      967.78       89.04 o
 -17   1   1      677.99      820.28       78.28 o
 -16   1   1     1182.27     1045.23       81.21 o
 -15   1   1      228.09       40.85       34.32 o
 -14   1   1     1426.00     1335.29       71.53 o
 -13   1   1     1359.38     1280.57       66.77 o
 -12   1   1     1712.98     1700.41       70.71 o
 -11   1   1      686.34      685.29       45.48 o
 -10   1   1     2318.51     2418.86       85.20 o
  -9   1   1       35.65       38.54       14.88 o
  -8   1   1     9846.41     9615.47      120.88 o
  -7   1   1     2189.19     2148.76       61.36 o
  -6   1   1     4361.17     4292.46       80.64 o
  -5   1   1      366.76      264.06       23.76 o
  -4   1   1    15084.46    15175.25      108.58 o
  -3   1   1     1672.92     1733.71       44.55 o
  -2   1   1     8431.10     8732.45       59.88 o
   2   1   1    22086.86    22481.61      150.59 o
   3   1   1       10.28        0.92        6.84 o
   4   1   1      176.27      165.68       10.45 o
   5   1   1      676.46      639.99       20.86 o
   6   1   1     5217.24     4883.55       63.24 o
   7   1   1     3303.31     3058.35       54.87 o
   8   1   1     9821.44    10017.85      102.01 o
   9   1   1      839.02      884.80       30.91 o
  10   1   1    12892.04    12752.49      148.74 o
  11   1   1       65.57       78.19       16.65 o
  12   1   1     1650.37     1530.57       67.45 o
  13   1   1       97.65       82.78       21.63 o
  14   1   1      153.19       91.49       28.61 o
  15   1   1       39.96       27.57       20.72 o
  16   1   1       97.31      133.85       26.95 o
  17   1   1       32.97      134.17       23.98 o
  18   1   1      554.06     2516.84      103.78 x
 -18   2   1       60.85        0.22       41.84 o
 -17   2   1      109.71       16.65       41.05 o
 -16   2   1       80.77        2.83       28.32 o
 -15   2   1      195.74      200.38       33.96 o
 -14   2   1       -0.67        5.07       12.51 o
 -13   2   1      285.40       62.40       36.45 o
 -12   2   1       77.00        1.14       26.92 o
 -11   2   1      -10.29        0.05       20.06 o
 -10   2   1      108.53       62.24       28.69 o
  -9   2   1       17.54       11.06       14.12 o
  -8   2   1      133.47      184.25       14.61 o
  -7   2   1      345.52      325.00       22.53 o
  -6   2   1      211.95      231.25       20.19 o
  -5   2   1     3308.15     3390.33       63.98 o
  -4   2   1     2649.35     2694.65       52.67 o
  -3   2   1      752.59      755.41       23.95 o
  -2   2   1      248.98      224.93       11.65 o
  -1   2   1     1234.12     1290.14       19.59 o
   0   2   1      453.60      501.90       11.09 o
   1   2   1      483.17      507.03       11.81 o
   2   2   1     3629.44     3654.89       45.19 o
   3   2   1     3609.78     3543.61       54.71 o
   4   2   1       89.27      109.57        8.84 o
   5   2   1      387.60      462.94       18.28 o
   6   2   1      570.65      541.98       23.68 o
   7   2   1       47.89       74.28        9.66 o
   8   2   1      231.03      294.04       17.90 o
   9   2   1       61.34       60.81       10.98 o
  10   2   1       40.30       57.02       13.88 o
  11   2   1      204.97      135.07       30.79 o
  12   2   1      110.94      106.95       23.70 o
  13   2   1       96.84       81.04       23.60 o
  14   2   1       70.27        2.72       24.19 o
  15   2   1       30.15        2.61       21.06 o
  16   2   1      193.41      132.76       35.37 o
  17   2   1        2.09        9.16       21.17 o
 -18   3   1       -0.52      102.86       26.19 o
 -17   3   1       -1.99        9.04       23.90 o
 -16   3   1     2125.41     2142.13       85.63 o
 -15   3   1      176.45       34.37       29.93 o
 -14   3   1     4154.87     3737.42      120.75 o
 -13   3   1      374.59       13.98       45.76 o
 -12   3   1     2070.87     2251.79       78.39 o
 -11   3   1       15.13       16.56       19.69 o
 -10   3   1      371.78      451.27       31.44 o
  -9   3   1        7.38        0.59       11.15 o
  -8   3   1     2819.66     2820.68       55.68 o
  -7   3   1      263.05      298.94       20.08 o
  -6   3   1    11266.15    10708.04      128.30 o
  -5   3   1       24.07       33.45       12.49 o
  -4   3   1    12750.21    12441.75      101.85 o
  -3   3   1     2786.89     2707.59       41.35 o
  -2   3   1     7656.16     7781.67       52.74 o
  -1   3   1     1063.66      977.86       20.77 o
   0   3   1     9709.40     9397.48       49.74 o
   1   3   1     1488.70     1205.49       14.54 o
   2   3   1    12090.56    12499.74       59.58 o
   3   3   1     2720.56     2661.25       37.82 o
   4   3   1     5934.49     6161.65       55.63 o
   5   3   1      943.14      916.19       26.77 o
   6   3   1     4178.52     4081.07       56.62 o
   7   3   1     4608.60     4359.28       68.16 o
   8   3   1     4608.79     4523.97       68.02 o
   9   3   1      703.95      599.22       30.29 o
  10   3   1     6048.85     6035.75      116.38 o
  11   3   1      740.85      720.36       45.54 o
  12   3   1     2889.81     2688.77       89.87 o
  13   3   1      695.87      659.70       42.90 o
  14   3   1      272.94      276.03       30.92 o
  15   3   1      352.50      404.22       34.49 o
  16   3   1      354.39      404.26       37.14 o
  17   3   1      893.47     1165.88       95.29 o
 -17   4   1      175.37       12.97       64.61 o
 -16   4   1      838.76       72.33       59.99 o
 -15   4   1      574.51      564.24       44.56 o
 -14   4   1      576.86       36.88       42.12 o
 -13   4   1     1785.19     1122.49       78.63 o
 -12   4   1      170.35      121.36       32.51 o
 -11   4   1        6.24        2.24       18.35 o
 -10   4   1       -5.90       13.74       17.23 o
  -9   4   1       16.58       27.32       15.20 o
  -8   4   1       84.62       55.60       13.22 o
  -7   4   1      369.79      391.49       22.75 o
  -6   4   1      677.50      629.44       35.40 o
  -5   4   1     4702.63     4623.62       69.87 o
  -4   4   1     1183.12     1328.66       32.32 o
  -3   4   1     3533.51     3866.15       38.90 o
  -2   4   1     2097.95     1880.02       28.73 o
  -1   4   1       15.76        3.54        5.06 o
   0   4   1      972.18     1078.54       14.35 o
   1   4   1      498.86      452.65        9.27 o
   2   4   1     4507.72     4885.96       35.59 o
   3   4   1     3319.51     3131.67       34.69 o
   4   4   1       88.01       99.97        8.14 o
   5   4   1      690.14      589.53       21.60 o
   6   4   1     1961.44     2178.18       42.37 o
   7   4   1      481.64      514.19       21.14 o
   8   4   1     1273.19     1398.68       34.35 o
   9   4   1       23.64       39.97       11.01 o
  10   4   1      339.08      335.45       26.03 o
  11   4   1     1135.15     1258.08       48.75 o
  12   4   1      456.13      440.84       35.22 o
  13   4   1      353.37      384.05       32.52 o
  14   4   1       77.59       36.89       22.74 o
  15   4   1       -0.24        3.11       27.00 o
  16   4   1      275.81      197.30       33.07 o
 -17   5   1       37.51        9.18       35.33 o
 -16   5   1      631.12      969.74       67.75 o
 -15   5   1      574.81      491.22       44.07 o
 -14   5   1     6544.36     5340.38      138.43 o
 -13   5   1      389.08      154.84       36.49 o
 -12   5   1     1661.03     1538.65       72.73 o
 -11   5   1      535.85      498.57       41.30 o
 -10   5   1      358.90      285.74       39.59 o
  -9   5   1       45.45       68.77       13.41 o
  -8   5   1     1097.70      997.25       35.09 o
  -7   5   1      152.03      174.75       15.48 o
  -6   5   1     7428.81     7316.73       95.50 o
  -5   5   1      460.66      383.32       23.92 o
  -4   5   1    15315.48    15376.22       93.51 o
  -3   5   1     1051.28      900.56       22.20 o
  -2   5   1     4201.45     4182.48       37.14 o
  -1   5   1     1580.43     1421.05       21.65 o
   0   5   1     7100.27     7110.85       38.21 o
   1   5   1     3329.60     3545.07       24.45 o
   2   5   1    13639.19    12830.02       56.50 o
   3   5   1      215.39      256.29        9.26 o
   4   5   1     6476.91     6346.45       52.25 o
   5   5   1      817.16      713.21       27.89 o
   6   5   1      895.59      864.20       28.77 o
   7   5   1     4885.26     4959.28       63.49 o
   8   5   1     1270.39     1356.13       32.91 o
   9   5   1       27.75       48.20       10.31 o
  10   5   1     5197.87     5307.93       90.85 o
  11   5   1     1571.76     1557.70       53.47 o
  12   5   1     5128.06     5089.55      100.34 o
  13   5   1        7.00        2.75       16.50 o
  14   5   1      851.14      822.25       45.85 o
  15   5   1      559.39      455.99       45.89 o
  16   5   1       70.62        6.71       31.52 o
 -17   6   1      163.32        0.10       55.76 o
 -16   6   1       -0.78        0.20       13.66 o
 -15   6   1      451.87      458.67       39.43 o
 -14   6   1      734.42      436.63       48.61 o
 -13   6   1     1934.95     1936.47       66.52 o
 -12   6   1       27.53       64.90       17.84 o
 -11   6   1      792.57      836.27       40.44 o
 -10   6   1      123.45       80.70       24.13 o
  -9   6   1     1138.99     1167.59       47.33 o
  -8   6   1      826.47      783.42       32.21 o
  -7   6   1      142.90      146.56       15.93 o
  -6   6   1      207.43      207.12       16.20 o
  -5   6   1      876.03      817.49       25.76 o
  -4   6   1      782.49      651.10       19.44 o
  -3   6   1     2230.28     1990.98       26.94 o
  -2   6   1      381.01      350.98       12.16 o
  -1   6   1     8433.65     7721.20       49.01 o
   0   6   1      217.74      230.95        7.62 o
   1   6   1     5965.73     5898.33       34.58 o
   2   6   1      135.56      169.80        6.93 o
   3   6   1     2640.99     2485.23       28.42 o
   4   6   1     1515.87     1410.91       28.05 o
   5   6   1      512.93      455.17       18.94 o
   6   6   1        0.19        5.42       12.33 o
   7   6   1      647.67      692.74       22.59 o
   8   6   1      104.57      108.89       13.39 o
   9   6   1     2398.39     2451.64       50.90 o
  10   6   1      429.84      454.60       30.29 o
  11   6   1     2692.66     2678.87       76.83 o
  12   6   1        7.83        0.00       16.55 o
  13   6   1      303.64      265.74       30.98 o
  14   6   1      139.30       90.75       25.76 o
  15   6   1      138.17      140.28       35.04 o
  16   6   1      132.90      128.76       35.10 o
 -16   7   1       55.56       73.66       28.69 o
 -15   7   1      361.93      388.87       40.08 o
 -14   7   1     2218.82     2089.31       81.52 o
 -13   7   1       20.26       10.08       14.83 o
 -12   7   1     1283.83     1258.25       58.78 o
 -11   7   1      377.36      390.89       31.91 o
 -10   7   1     1398.66     1431.60       55.81 o
  -9   7   1      240.88      218.75       23.82 o
  -8   7   1     1912.61     2047.86       53.06 o
  -7   7   1      -12.31        0.04       11.33 o
  -6   7   1     2990.05     3035.91       44.00 o
  -5   7   1      473.50      446.41       15.73 o
  -4   7   1     4097.97     3866.17       43.14 o
  -3   7   1      870.61      688.66       20.56 o
  -2   7   1     4320.78     3884.20       38.37 o
  -1   7   1      142.39      129.72        7.43 o
   0   7   1     4508.25     4277.30       34.67 o
   1   7   1      335.06      232.01       10.97 o
   2   7   1    12611.88    11898.99       56.31 o
   3   7   1       31.01       14.82        5.34 o
   4   7   1     1930.35     2006.19       28.16 o
   5   7   1      752.87      677.18       19.94 o
   6   7   1      980.83     1018.60       30.47 o
   7   7   1      255.52      262.40       19.30 o
   8   7   1     3463.01     3404.05       58.37 o
   9   7   1      261.16      238.45       23.31 o
  10   7   1     3166.86     3099.38       79.49 o
  11   7   1      699.61      662.33       40.82 o
  12   7   1     4242.33     3951.02      102.27 o
  13   7   1      209.46      215.00       26.41 o
  14   7   1      241.47      240.32       29.57 o
  15   7   1       89.45       73.10       25.49 o
  16   7   1      112.84      121.67       34.16 o
 -16   8   1      201.61      162.23       73.84 o
 -15   8   1      224.87      150.76       29.51 o
 -14   8   1      260.77      255.77       26.70 o
 -13   8   1      329.28      318.51       29.26 o
 -12   8   1     1739.22     1498.44       63.72 o
 -11   8   1     2778.66     2585.73       75.30 o
 -10   8   1       37.04        0.11       18.69 o
  -9   8   1     1135.31     1112.04       43.21 o
  -8   8   1     1359.78     1419.03       35.00 o
  -7   8   1      831.62      845.77       25.92 o
  -6   8   1     1349.27     1565.18       27.23 o
  -5   8   1      103.69       70.66        9.47 o
  -4   8   1     1668.10     1532.96       32.66 o
  -3   8   1     4209.66     4096.96       45.09 o
  -2   8   1      671.26      753.76       20.55 o
  -1   8   1    13939.31    12647.90       69.48 o
   0   8   1      422.48      412.47       12.00 o
   1   8   1    14401.39    12796.75       72.95 o
   2   8   1     2531.53     2245.15       28.52 o
   3   8   1      251.52      268.34        9.99 o
   4   8   1       39.76       54.11        5.46 o
   5   8   1      169.17      225.78       10.20 o
   6   8   1       46.05       52.61        7.11 o
   7   8   1      582.33      621.13       23.67 o
   8   8   1       72.67       48.04       12.88 o
   9   8   1     8544.42     8553.86      125.57 o
  10   8   1      331.58      358.89       28.94 o
  11   8   1     3689.39     3534.65       92.12 o
  12   8   1       15.60       13.78       16.03 o
  13   8   1       26.58       14.11       15.04 o
  14   8   1        5.16        2.63       19.69 o
  15   8   1       50.46       50.09       25.33 o
  16   8   1       88.69       37.14       52.25 o
 -16   9   1      418.70      638.53       89.10 o
 -15   9   1      129.37       15.17       32.94 o
 -14   9   1      117.40      122.61       22.05 o
 -13   9   1      466.48      395.21       38.14 o
 -12   9   1       82.07       41.04       18.11 o
 -11   9   1      515.49      345.17       33.44 o
 -10   9   1      903.31      880.96       39.40 o
  -9   9   1       74.41       44.84       19.14 o
  -8   9   1     3147.56     3248.51       54.98 o
  -7   9   1      370.14      405.98       18.16 o
  -6   9   1     2416.41     2478.14       39.75 o
  -5   9   1       11.08       16.51        8.38 o
  -4   9   1     1889.98     1809.21       32.60 o
  -3   9   1      110.00       85.46        8.81 o
  -2   9   1     2391.46     2253.84       37.64 o
  -1   9   1       23.31       13.33        4.82 o
   0   9   1     4623.95     4053.08       36.80 o
   1   9   1       90.13       88.63        7.44 o
   2   9   1     3903.98     3720.35       38.59 o
   3   9   1      174.34      185.40        9.00 o
   4   9   1      456.14      394.04       13.51 o
   5   9   1      372.32      314.13       13.37 o
   6   9   1     1022.20     1032.62       28.75 o
   7   9   1      461.91      464.79       19.55 o
   8   9   1     3066.11     3144.87       57.19 o
   9   9   1      950.12      985.08       44.11 o
  10   9   1     2837.83     2628.44       71.37 o
  11   9   1      299.69      303.66       26.65 o
  12   9   1      286.56      251.70       27.41 o
  13   9   1       76.00      109.47       21.24 o
  14   9   1       27.63        6.35       20.67 o
  15   9   1      145.69      181.31       32.24 o
 -14  10   1      -16.84        2.83       20.66 o
 -13  10   1      478.98      452.18       38.53 o
 -12  10   1      154.02      168.70       24.40 o
 -11  10   1       55.48       84.57       19.31 o
 -10  10   1      415.78      454.78       34.36 o
  -9  10   1     1053.65     1094.19       43.47 o
  -8  10   1      165.96      216.36       17.90 o
  -7  10   1     3476.44     3538.74       59.93 o
  -6  10   1        0.35        0.20       11.37 o
  -5  10   1     3730.89     3825.89       52.35 o
  -4  10   1      779.53      806.62       23.45 o
  -3  10   1     2504.60     2416.91       41.50 o
  -2  10   1     1135.73      992.34       25.19 o
  -1  10   1      362.83      365.25       11.47 o
   0  10   1        5.40        7.72        4.17 o
   1  10   1     2742.92     2459.09       36.02 o
   2  10   1      982.14      981.43       22.97 o
   3  10   1     3172.06     3124.80       36.33 o
   4  10   1      456.90      447.17       17.69 o
   5  10   1     2044.01     2105.78       35.55 o
   6  10   1      701.07      812.87       21.01 o
   7  10   1     3089.07     2995.45       52.99 o
   8  10   1     1549.73     1671.45       39.98 o
   9  10   1     2392.02     2392.84       62.05 o
  10  10   1       53.53       70.82       13.65 o
  11  10   1      894.18      889.61       42.83 o
  12  10   1      256.68      267.55       28.90 o
  13  10   1       13.65       11.38       18.10 o
  14  10   1      121.33      135.53       28.30 o
  15  10   1       -4.83        6.01       43.09 o
 -14  11   1      544.94      476.04       96.54 o
 -13  11   1      136.46      105.98       34.94 o
 -12  11   1      258.47      262.30       29.79 o
 -11  11   1       59.77       17.63       23.81 o
 -10  11   1     1527.86     1434.22       63.74 o
  -9  11   1       66.61       86.88       17.56 o
  -8  11   1      625.18      649.78       30.89 o
  -7  11   1      157.40      189.66       18.35 o
  -6  11   1      306.72      282.85       18.86 o
  -5  11   1      245.20      253.61       15.67 o
  -4  11   1       68.67       69.10        8.71 o
  -3  11   1     1001.52      953.49       26.02 o
  -2  11   1     1359.82     1224.37       30.29 o
  -1  11   1      225.99      203.20       10.04 o
   0  11   1     8374.53     6924.88       59.22 o
   1  11   1      536.57      507.96       16.17 o
   2  11   1      920.77      847.72       25.14 o
   3  11   1      681.51      639.93       21.14 o
   4  11   1      489.10      445.43       18.81 o
   5  11   1      124.92      153.72       10.91 o
   6  11   1      158.95      136.97       15.79 o
   7  11   1       53.48       78.27        9.19 o
   8  11   1     1502.12     1643.21       43.98 o
   9  11   1      144.66      131.20       23.59 o
  10  11   1     1284.73     1406.39       54.63 o
  11  11   1       10.40        8.10       13.69 o
  12  11   1      113.11      123.26       24.16 o
  13  11   1       36.66        0.59       22.50 o
  14  11   1       -0.92       33.76       14.56 o
  15  11   1        6.10        0.27       42.53 o
 -13  12   1     2058.36     2009.44      108.15 o
 -12  12   1      135.28      147.21       25.86 o
 -11  12   1       41.10       18.20       21.74 o
 -10  12   1        7.86        4.62       20.29 o
  -9  12   1        8.42       30.49       18.81 o
  -8  12   1     1031.23     1072.27       56.91 o
  -7  12   1     2658.90     2829.48       61.10 o
  -6  12   1       46.59       46.12       10.20 o
  -5  12   1     8624.51     8425.32       90.94 o
  -4  12   1      572.01      525.17       23.41 o
  -3  12   1     7710.28     6844.62       76.35 o
  -2  12   1     8131.42     7383.48       69.43 o
  -1  12   1       85.95       88.70        6.71 o
   0  12   1     2759.32     2394.41       35.08 o
   1  12   1     1817.26     1605.48       33.16 o
   2  12   1     3726.64     3652.82       53.05 o
   3  12   1     2528.28     2476.23       45.46 o
   4  12   1      361.09      364.22       17.42 o
   5  12   1     4600.13     4620.43       71.47 o
   6  12   1     3615.25     3840.60       73.50 o
   7  12   1      798.31      791.62       53.74 o
   8  12   1     3644.99     3710.83       98.44 o
   9  12   1      643.36      607.60       44.98 o
  10  12   1      247.60      270.48       31.50 o
  11  12   1     1429.36     1609.25       71.08 o
  12  12   1      891.53      953.08       59.84 o
  13  12   1      896.52      959.67       62.12 o
 -13  13   1      292.74      120.92       77.89 o
 -12  13   1     1228.80      571.34      102.59 o
 -11  13   1      274.48      249.23       41.70 o
 -10  13   1       32.63        3.00       20.10 o
  -9  13   1      630.78      493.14       51.39 o
  -8  13   1      741.82      791.63       51.84 o
  -7  13   1      257.87      214.84       26.07 o
  -6  13   1        2.70        9.71       11.50 o
  -5  13   1      882.19      888.33       30.44 o
  -4  13   1      714.81      616.34       26.40 o
  -3  13   1      140.26      116.56       12.59 o
  -2  13   1     1037.94      918.28       27.08 o
  -1  13   1      136.80      119.58        9.38 o
   0  13   1      559.42      493.89       19.85 o
   1  13   1      411.38      432.56       17.02 o
   2  13   1     4495.21     4401.16       60.73 o
   3  13   1      143.49      167.80       13.59 o
   4  13   1      118.98      151.22       11.77 o
   5  13   1       21.21        5.45       15.15 o
   6  13   1       13.72        8.21       13.18 o
   7  13   1       72.88       80.61       20.60 o
   8  13   1       26.69       22.21       16.46 o
   9  13   1      236.36      320.28       29.28 o
  10  13   1      735.20      792.23       51.74 o
  11  13   1        0.88       22.55       11.89 o
  12  13   1     1462.91     1398.48       87.81 o
  13  13   1       41.25       20.48       41.02 o
 -12  14   1       56.79        0.03       28.08 o
 -11  14   1      937.40      931.15       63.64 o
 -10  14   1      150.73      170.17       27.26 o
  -9  14   1      391.84      342.39       40.91 o
  -8  14   1      122.64      172.08       22.54 o
  -7  14   1      311.50      339.21       29.37 o
  -6  14   1      613.24      578.57       36.65 o
  -5  14   1     1646.07     1697.60       57.79 o
  -4  14   1        0.24        6.63       17.86 o
  -3  14   1     1850.62     1925.00       41.63 o
  -2  14   1        0.70        2.80        4.89 o
  -1  14   1     3047.48     2770.66       48.85 o
   0  14   1      304.94      244.66       15.43 o
   1  14   1     3999.85     3512.12       62.02 o
   2  14   1      -11.42        7.91        8.49 o
   3  14   1     3329.75     3383.94       78.25 o
   4  14   1      191.45      170.11       21.06 o
   5  14   1      117.96       57.47       23.07 o
   6  14   1      373.88      456.05       37.87 o
   7  14   1      404.23      418.90       41.79 o
   8  14   1        3.59       28.31       18.65 o
   9  14   1     1534.68     1590.06       84.20 o
  10  14   1      370.06      319.76       44.85 o
  11  14   1     3406.57     3466.92      132.97 o
  12  14   1      110.31       77.08       39.09 o
 -12  15   1       -3.75        0.16       33.63 o
 -11  15   1      751.22       30.05       84.89 o
 -10  15   1        3.67       34.49       21.27 o
  -9  15   1      348.29      295.54       39.27 o
  -8  15   1      254.86      222.59       30.58 o
  -7  15   1      348.47      282.37       30.31 o
  -6  15   1     1186.87     1341.68       53.35 o
  -5  15   1       57.29       49.74       15.47 o
  -4  15   1      305.93      398.87       25.93 o
  -3  15   1     1083.50     1009.09       45.53 o
  -2  15   1      530.18      450.73       31.64 o
  -1  15   1      737.27      594.38       29.57 o
   0  15   1      262.81      219.75       18.67 o
   1  15   1      491.09      532.10       24.89 o
   2  15   1      200.43      185.48       18.56 o
   3  15   1      213.34      240.00       21.76 o
   4  15   1     2059.96     2000.19       63.48 o
   5  15   1       17.02        0.36       18.23 o
   6  15   1      853.86      827.39       51.41 o
   7  15   1      233.08      270.81       32.04 o
   8  15   1       59.76       67.00       21.55 o
   9  15   1        3.46       66.84       22.03 o
  10  15   1       38.19       39.00       22.89 o
  11  15   1      146.23      150.48       34.46 o
  12  15   1       -6.20       29.71       39.93 o
 -11  16   1      786.93      836.17      113.30 o
 -10  16   1       11.43       27.01       27.21 o
  -9  16   1     1014.79     1209.77       66.14 o
  -8  16   1      717.80      710.02       51.48 o
  -7  16   1      688.13      756.15       48.42 o
  -6  16   1      261.52      259.37       28.64 o
  -5  16   1      326.29      342.69       28.61 o
  -4  16   1      117.99      158.23       18.35 o
  -3  16   1     1420.52     1244.14       54.20 o
  -2  16   1      219.83      184.04       19.62 o
  -1  16   1     6077.18     4907.01      100.83 o
   0  16   1        2.55        1.78       12.12 o
   1  16   1     4230.27     3963.41       79.20 o
   2  16   1       73.08      109.33       14.77 o
   3  16   1      121.83      148.88       16.88 o
   4  16   1       13.29       48.74       13.58 o
   5  16   1        4.96        7.25       15.70 o
   6  16   1       -9.21        2.75       16.02 o
   7  16   1      718.96      817.90       49.64 o
   8  16   1      128.61      111.45       24.92 o
   9  16   1     3524.01     3652.51      158.03 o
  10  16   1      102.70      141.11       34.86 o
  11  16   1     1406.92     2249.72      143.13 o
 -10  17   1       73.15       46.43       39.26 o
  -9  17   1      214.14      212.79       50.46 o
  -8  17   1      173.07      280.20       36.82 o
  -7  17   1       27.55       74.31       22.55 o
  -6  17   1      685.11      868.13       54.06 o
  -5  17   1       72.09       65.46       18.24 o
  -4  17   1      261.11      232.39       30.43 o
  -3  17   1       99.56       90.83       21.59 o
  -2  17   1      566.43      510.01       41.37 o
  -1  17   1      445.26      352.76       37.36 o
   0  17   1      368.55      271.42       31.89 o
   1  17   1      152.64       79.95       19.90 o
   2  17   1       81.14       28.14       18.60 o
   3  17   1      539.97      446.18       48.90 o
   4  17   1      757.66      770.14       74.14 o
   5  17   1      532.29      472.93       64.68 o
   6  17   1      300.03      334.02       50.29 o
   7  17   1      242.47      360.05       39.44 o
   8  17   1      -22.96        5.17       29.01 o
   9  17   1      373.50      286.75       53.54 o
  10  17   1      122.45      129.20       62.06 o
  -8  18   1       38.36        6.84       37.28 o
  -7  18   1      692.60     1318.92       95.97 o
  -6  18   1      -22.13        0.41       21.51 o
  -5  18   1     1531.76     1941.43       97.24 o
  -4  18   1       79.16      109.82       24.93 o
  -3  18   1      323.53      377.06       39.76 o
  -2  18   1      419.71      307.26       45.75 o
  -1  18   1      240.02      236.08       34.59 o
   0  18   1      112.19       74.00       23.72 o
   1  18   1      709.52      756.42       56.81 o
   2  18   1      224.83      236.72       35.06 o
   3  18   1     2378.34     1672.95      135.79 o
   4  18   1      179.29      188.41       41.15 o
   5  18   1      722.66      663.88       96.03 o
   6  18   1        9.85       13.30       37.11 o
   7  18   1     2184.00     2185.23      170.82 o
   8  18   1     1170.99     1437.86      128.68 o
  -4  19   1      890.42      833.82      106.46 o
  -3  19   1      519.05      539.32       83.38 o
  -2  19   1      149.33      184.34       49.88 o
  -1  19   1       75.24      121.25       35.47 o
   0  19   1      145.58      195.91       48.64 o
   1  19   1     2093.93     1499.46      162.85 o
   2  19   1      139.30       93.02       40.68 o
   3  19   1      482.13      316.19       84.11 o
 -17   0   2      183.34      153.02       46.88 o
 -16   0   2      259.45      171.16       56.88 o
 -15   0   2       88.05       73.63       37.01 o
 -14   0   2     1813.38     1737.79      157.86 o
 -13   0   2     6905.85     6836.98      216.84 o
 -12   0   2     3231.19     3130.80      140.23 o
 -11   0   2       -2.66        0.63       21.99 o
 -10   0   2     5975.50     6197.71      172.62 o
  -9   0   2    17055.79    16993.61      229.44 o
  -8   0   2      441.31      462.05       44.15 o
  -7   0   2    28997.24    28378.61      257.84 o
  -6   0   2    16939.83    16521.60      157.31 o
  -5   0   2     6728.84     6580.17      106.16 o
  -4   0   2      438.09      418.72       26.20 o
  -3   0   2   154030.16   164541.55      487.97 x
  -2   0   2    74050.11    79338.63      243.55 o
  -1   0   2      112.34       97.68       11.42 o
   0   0   2    17444.07    19250.70      123.53 o
   1   0   2     8652.92     8416.66       79.28 o
   2   0   2     7123.09     7028.46       78.68 o
   3   0   2   160809.34   161640.34      440.58 o
   4   0   2     3055.85     2880.94       60.01 o
   5   0   2     1989.34     1803.28       61.77 o
   6   0   2     3587.35     3615.53       81.19 o
   7   0   2    10458.89    10200.36      134.34 o
   8   0   2    18620.33    18168.40      194.15 o
   9   0   2       42.21       43.38       17.77 o
  10   0   2    13886.04    13691.75      243.04 o
  11   0   2      384.13      476.90       34.86 o
  12   0   2     1324.46     1297.74       84.47 o
  13   0   2     1879.18     1785.65      109.49 o
  14   0   2      451.38      461.70       59.29 o
  15   0   2       34.23       66.36       27.67 o
  16   0   2        0.10        2.37       37.43 o
 -17   1   2      160.59        5.96       34.88 o
 -16   1   2      329.34       64.94       42.85 o
 -15   1   2      421.13      472.06       56.15 o
 -14   1   2      581.47      368.80       64.01 o
 -13   1   2     3201.77     2984.18      118.63 o
 -12   1   2      110.21      124.57       26.08 o
 -11   1   2       38.83       30.13       22.28 o
 -10   1   2       37.45       49.44       26.17 o
  -9   1   2      471.38      549.69       27.72 o
  -8   1   2      262.50      283.06       22.08 o
  -7   1   2     5610.84     5491.30       80.63 o
  -6   1   2      100.54       20.34       15.00 o
  -5   1   2       90.27       51.68       14.82 o
  -4   1   2       19.58        5.87        8.09 o
  -3   1   2      982.80      998.64       21.82 o
  -2   1   2      103.45      109.29        8.27 o
  -1   1   2     1425.48     1658.87       19.64 o
   0   1   2      106.09      120.26        5.35 o
   1   1   2     5547.18     6096.23       34.35 o
   2   1   2     5619.85     5983.41       44.16 o
   3   1   2      619.54      676.01       17.58 o
   4   1   2       93.63       69.68       10.15 o
   5   1   2        6.84        0.23        7.01 o
   6   1   2      276.51      347.84       17.82 o
   7   1   2     2785.40     2617.79       48.89 o
   8   1   2     4163.66     4231.67       64.64 o
   9   1   2       18.69        8.85       11.30 o
  10   1   2      368.80      452.42       22.15 o
  11   1   2       23.57       52.22       15.14 o
  12   1   2     1756.26     1642.57       71.04 o
  13   1   2      712.44      595.14       47.97 o
  14   1   2     2659.48     2620.78       94.29 o
  15   1   2       31.50       32.07       21.31 o
  16   1   2       62.92       56.03       25.42 o
 -17   2   2      658.50      876.81       63.82 o
 -16   2   2     3458.51     3998.91      113.24 o
 -15   2   2       33.90        3.93       25.86 o
 -14   2   2     3279.42     3150.90      126.32 o
 -13   2   2     1842.97     1662.77       90.05 o
 -12   2   2     2033.25     2061.36       90.76 o
 -11   2   2     1831.36     1946.56       81.54 o
 -10   2   2      126.78      140.24       22.76 o
  -9   2   2      125.95      152.05       19.44 o
  -8   2   2     2777.63     2622.48       61.80 o
  -7   2   2     2581.38     2686.40       51.46 o
  -6   2   2     3430.01     3762.95       58.79 o
  -5   2   2     1201.17     1189.90       38.11 o
  -4   2   2    16150.17    16705.42      108.39 o
  -3   2   2     3788.83     3628.61       46.50 o
  -2   2   2     7625.87     8022.64       46.77 o
  -1   2   2      231.96      226.17        8.04 o
   0   2   2     1847.60     2253.81       19.56 o
   1   2   2    23189.41    24420.48       66.90 o
   2   2   2    41016.23    42679.89      110.07 o
   3   2   2     1304.43     1344.46       26.98 o
   4   2   2    10554.86    11368.99       69.47 o
   5   2   2      546.38      579.39       19.83 o
   6   2   2     9737.43     9703.34       92.72 o
   7   2   2     1223.23     1291.31       38.19 o
   8   2   2     1849.47     1649.78       41.00 o
   9   2   2      117.27      134.54       14.89 o
  10   2   2       32.35       10.22       12.06 o
  11   2   2     2454.81     2321.11       76.75 o
  12   2   2     1523.67     1419.62       58.63 o
  13   2   2      627.86      551.14       41.57 o
  14   2   2     2713.72     2573.63       86.27 o
  15   2   2      388.73      345.24       36.67 o
  16   2   2     1907.73     1745.75       93.20 o
  17   2   2       99.86       80.85       56.62 o
 -18   3   2       54.34      173.46       39.07 o
 -17   3   2       45.63       11.11       33.80 o
 -16   3   2      605.83      406.35       59.38 o
 -15   3   2      220.25      221.00       42.56 o
 -14   3   2      506.45      131.06       54.29 o
 -13   3   2      157.37      179.06       26.24 o
 -12   3   2      595.19      652.03       49.17 o
 -11   3   2       25.49       70.76       20.91 o
 -10   3   2     1860.48     1995.60       79.14 o
  -9   3   2       54.00       94.87       18.72 o
  -8   3   2      496.69      465.95       27.04 o
  -7   3   2     2642.92     2629.11       55.94 o
  -6   3   2      905.11      736.53       33.70 o
  -5   3   2     6012.02     6177.60       72.49 o
  -4   3   2     1642.62     1785.67       35.56 o
  -3   3   2      728.01      813.25       21.54 o
  -2   3   2     1915.33     2211.52       25.09 o
  -1   3   2      999.98     1057.62       16.31 o
   0   3   2       91.59       58.23        6.55 o
   1   3   2      324.42      423.16        8.98 o
   2   3   2      441.94      488.56       12.11 o
   3   3   2      641.71      591.07       17.08 o
   4   3   2     4331.25     4702.25       48.76 o
   5   3   2      303.42      292.94       16.58 o
   6   3   2     1646.46     1662.02       38.56 o
   7   3   2      131.12      165.33       12.51 o
   8   3   2      110.76      102.59       17.12 o
   9   3   2      419.87      479.07       25.04 o
  10   3   2      745.75      749.10       37.86 o
  11   3   2     2663.67     2627.31       74.03 o
  12   3   2      133.94      135.40       21.44 o
  13   3   2     1053.77     1008.50       54.19 o
  14   3   2      148.97      122.44       25.71 o
  15   3   2      271.75      285.50       34.01 o
  16   3   2      163.70      105.53       33.68 o
  17   3   2      434.56      361.61       96.20 o
 -17   4   2       32.27       14.59       26.73 o
 -16   4   2     2202.88     2390.25       78.34 o
 -15   4   2      391.80      283.68       36.92 o
 -14   4   2     2252.49     2200.24       79.56 o
 -13   4   2      186.93      176.05       24.99 o
 -12   4   2       14.29       37.65       15.37 o
 -11   4   2      612.10      664.56       41.23 o
 -10   4   2     2381.33     2391.22       67.84 o
  -9   4   2      217.24      234.39       18.83 o
  -8   4   2    10156.19    10059.02      101.28 o
  -7   4   2       92.07       49.58       14.14 o
  -6   4   2    62114.58    61837.54      249.59 o
  -5   4   2     1144.72     1214.44       33.16 o
  -4   4   2    32844.98    33709.17      157.56 o
  -3   4   2       89.35       38.60        9.32 o
  -2   4   2       34.89       15.13        6.36 o
  -1   4   2     3778.81     3682.29       35.83 o
   0   4   2    37617.02    37640.95       97.26 o
   1   4   2     3119.67     3163.30       28.27 o
   2   4   2     1942.24     2067.94       21.62 o
   3   4   2      619.06      619.96       17.13 o
   4   4   2    38956.77    40394.29      124.20 o
   5   4   2     7061.81     7381.79       65.23 o
   6   4   2    35591.64    36291.29      154.65 o
   7   4   2     3382.97     3645.20       59.82 o
   8   4   2      810.77      842.73       29.43 o
   9   4   2      975.00      971.89       36.81 o
  10   4   2       15.52        3.60       13.98 o
  11   4   2      956.65      941.97       44.75 o
  12   4   2     1895.85     1745.17       68.02 o
  13   4   2      929.80      847.88       50.31 o
  14   4   2     1576.60     1533.58       66.95 o
  15   4   2      239.49      217.71       36.49 o
  16   4   2     1898.39     1749.47      108.72 o
  17   4   2      308.15      273.22       81.31 o
 -17   5   2     1176.91     2453.04      140.73 o
 -16   5   2     1237.89     1446.45       69.58 o
 -15   5   2     1458.64     1293.68       62.11 o
 -14   5   2      599.50        5.51       45.92 o
 -13   5   2      134.80      155.87       23.34 o
 -12   5   2      785.17      743.30       40.39 o
 -11   5   2      560.04      572.86       32.33 o
 -10   5   2     4810.68     4904.36       88.64 o
  -9   5   2      233.22      249.01       20.67 o
  -8   5   2       81.64       73.00       11.99 o
  -7   5   2     4393.73     4415.85       72.19 o
  -6   5   2     3058.10     2965.64       57.23 o
  -5   5   2     7043.15     7469.14       86.45 o
  -4   5   2     3728.67     3765.11       51.66 o
  -3   5   2     2497.77     1716.98       37.26 o
  -2   5   2     1128.12     1183.12       20.98 o
  -1   5   2     1191.60     1135.43       22.59 o
   0   5   2      198.62      203.21        9.23 o
   1   5   2     1062.45      998.07       16.91 o
   2   5   2     1492.62     1527.80       19.37 o
   3   5   2     6801.41     7195.78       50.51 o
   4   5   2     2099.60     1993.95       31.15 o
   5   5   2    20192.55    20413.08      104.49 o
   6   5   2       30.31       25.33        9.01 o
   7   5   2     1593.93     1712.35       36.89 o
   8   5   2      388.53      414.55       21.63 o
   9   5   2      478.56      453.55       30.57 o
  10   5   2     1967.65     1805.40       61.18 o
  11   5   2     4570.65     4460.61       98.27 o
  12   5   2      198.39      214.59       23.34 o
  13   5   2      131.13      139.31       22.33 o
  14   5   2      153.46      140.91       25.61 o
  15   5   2     3084.37     2997.77      115.15 o
  16   5   2       18.27        9.86       27.06 o
 -17   6   2      105.88      244.93       54.42 o
 -16   6   2     1618.41     2356.06      158.91 o
 -15   6   2       79.62        2.64       21.43 o
 -14   6   2     3864.35     3639.69       96.26 o
 -13   6   2     2473.52     2095.09       74.90 o
 -12   6   2     1132.33     1048.44       50.34 o
 -11   6   2      148.16      155.90       19.77 o
 -10   6   2      542.73      557.06       33.92 o
  -9   6   2     1107.56     1047.30       42.55 o
  -8   6   2      167.78      128.35       16.98 o
  -7   6   2     3880.94     3906.09       57.60 o
  -6   6   2     3564.53     3657.17       57.88 o
  -5   6   2        8.92        8.64        8.60 o
  -4   6   2    10981.49    10902.50       83.58 o
  -3   6   2     1508.55     1339.19       28.24 o
  -2   6   2      317.09      402.23       10.95 o
  -1   6   2     2346.66     2091.60       29.65 o
   0   6   2    14094.17    14329.72       64.59 o
   1   6   2     2531.21     2562.84       25.50 o
   2   6   2     4409.99     4975.05       36.14 o
   3   6   2      407.62      515.10       12.82 o
   4   6   2    22896.63    22802.89      102.85 o
   5   6   2      633.59      646.67       23.06 o
   6   6   2       22.01        3.86        7.52 o
   7   6   2      710.52      773.64       22.56 o
   8   6   2     1608.17     1586.94       39.49 o
   9   6   2       -6.40        2.44       11.57 o
  10   6   2      213.81      206.91       24.47 o
  11   6   2      391.42      365.94       30.20 o
  12   6   2     1312.07     1284.69       56.30 o
  13   6   2     2239.50     2108.55       77.01 o
  14   6   2     3741.89     3564.02      121.79 o
  15   6   2      288.31      300.95       38.49 o
  16   6   2        0.42        1.24      100.65 o
 -17   7   2      177.20      363.82       57.89 o
 -16   7   2      161.01      252.69       56.03 o
 -15   7   2      154.48       58.37       27.74 o
 -14   7   2      234.64       65.21       29.34 o
 -13   7   2       34.99       44.04       16.79 o
 -12   7   2     1382.45     1269.24       55.46 o
 -11   7   2        8.53        0.08       12.50 o
 -10   7   2      443.00      477.23       34.02 o
  -9   7   2     2689.22     2801.44       65.89 o
  -8   7   2     2553.98     2700.50       56.43 o
  -7   7   2     5889.64     6094.92       79.64 o
  -6   7   2     1036.81     1041.61       27.60 o
  -5   7   2     5333.94     5776.46       51.69 o
  -4   7   2     4377.04     4620.95       47.99 o
  -3   7   2     2627.11     2763.83       36.15 o
  -2   7   2     3993.98     4645.72       38.72 o
  -1   7   2      200.32      166.89        9.48 o
   0   7   2      696.97      604.35       14.24 o
   1   7   2      754.62      849.08       15.05 o
   2   7   2     3420.27     3825.04       33.88 o
   3   7   2      184.16      166.22        8.39 o
   4   7   2      438.43      573.29       14.66 o
   5   7   2     3068.74     3240.81       46.83 o
   6   7   2      159.11      119.48       12.83 o
   7   7   2     8838.30     9401.97       87.47 o
   8   7   2      321.36      276.68       19.27 o
   9   7   2     2002.24     2053.19       54.91 o
  10   7   2      697.16      712.13       37.99 o
  11   7   2       62.52       63.99       16.72 o
  12   7   2       49.26       38.39       16.59 o
  13   7   2       27.50       13.45       18.93 o
  14   7   2      954.60      990.73       63.23 o
  15   7   2       65.66       37.06       32.11 o
  16   7   2        8.36        0.96       39.00 o
 -16   8   2       26.83       61.13       32.97 o
 -15   8   2      -22.12       46.25       50.44 o
 -14   8   2      400.21      381.20       37.81 o
 -13   8   2      715.08      701.86       47.63 o
 -12   8   2     3034.36     2914.96       80.02 o
 -11   8   2      133.01      121.58       20.52 o
 -10   8   2      123.60       95.75       21.25 o
  -9   8   2     6176.71     6456.89       97.77 o
  -8   8   2     3055.34     3092.16       61.44 o
  -7   8   2     3505.59     3794.55       59.61 o
  -6   8   2     2081.96     2216.97       38.08 o
  -5   8   2     1991.46     2048.66       31.42 o
  -4   8   2     3173.57     3318.13       38.70 o
  -3   8   2    11151.88    11587.10       73.48 o
  -2   8   2    12808.81    12100.20       85.56 o
  -1   8   2     3460.29     3495.78       36.75 o
   0   8   2     1266.27     1302.81       19.32 o
   1   8   2    10103.64    10088.14       57.17 o
   2   8   2      106.98       99.73        6.95 o
   3   8   2     7778.70     8296.76       54.83 o
   4   8   2      311.27      268.45       11.28 o
   5   8   2      916.12      927.99       21.83 o
   6   8   2     2581.59     2578.23       44.66 o
   7   8   2     3883.36     3960.58       59.21 o
   8   8   2     4613.66     4671.30       73.09 o
   9   8   2       38.53       40.47       14.37 o
  10   8   2     4129.96     4126.53       90.84 o
  11   8   2      374.02      340.19       31.01 o
  12   8   2     1851.22     1704.23       80.35 o
  13   8   2       33.60       18.98       21.83 o
  14   8   2       -6.62        0.29       22.30 o
  15   8   2      258.68      263.44       43.90 o
 -16   9   2       94.34        7.55       50.46 o
 -15   9   2     1319.76     1476.80      105.24 o
 -14   9   2     1032.12     1115.99       54.86 o
 -13   9   2     2559.95     2484.54       88.23 o
 -12   9   2     2633.94     2650.46       88.19 o
 -11   9   2     1621.49     1653.86       62.85 o
 -10   9   2       39.07       43.90       15.67 o
  -9   9   2        4.13        0.48       10.87 o
  -8   9   2     5340.36     5863.04       75.22 o
  -7   9   2       45.49       48.54        9.45 o
  -6   9   2     1363.56     1410.83       32.88 o
  -5   9   2      548.19      556.00       20.95 o
  -4   9   2     4172.68     4191.89       45.65 o
  -3   9   2     6734.01     6672.96       58.77 o
  -2   9   2     4415.97     4438.82       53.51 o
  -1   9   2     7579.10     7826.68       61.74 o
   0   9   2     1821.51     1986.87       27.10 o
   1   9   2     4613.04     4975.38       41.18 o
   2   9   2    11822.05    12222.44       68.99 o
   3   9   2     1396.43     1402.96       23.72 o
   4   9   2     1083.63     1065.89       21.58 o
   5   9   2      577.86      608.27       17.20 o
   6   9   2     4520.87     4520.91       60.79 o
   7   9   2     1060.33     1041.47       32.03 o
   8   9   2     2872.02     2982.02       54.54 o
   9   9   2      757.16      821.49       38.31 o
  10   9   2        8.92       11.67       14.70 o
  11   9   2      966.58      963.99       47.83 o
  12   9   2     3306.36     3105.30      107.26 o
  13   9   2      194.05      183.83       34.34 o
  14   9   2     2031.71     1901.75       92.11 o
  15   9   2      482.57      446.59       55.14 o
 -15  10   2       42.65       91.30       39.09 o
 -14  10   2      266.25      328.60       40.83 o
 -13  10   2      137.23       86.04       22.90 o
 -12  10   2      131.52      119.55       21.99 o
 -11  10   2      801.36      788.72       48.88 o
 -10  10   2      257.61      306.95       28.35 o
  -9  10   2      297.20      344.01       22.52 o
  -8  10   2      803.49      885.67       35.89 o
  -7  10   2      117.59      139.12       12.42 o
  -6  10   2     1163.24     1153.73       34.26 o
  -5  10   2      399.25      483.24       18.81 o
  -4  10   2     3010.52     3077.19       47.49 o
  -3  10   2      358.49      363.41       14.81 o
  -2  10   2      287.56      292.80       14.22 o
  -1  10   2      583.29      604.25       16.88 o
   0  10   2      481.11      486.14       15.65 o
   1  10   2     1090.08     1164.28       21.51 o
   2  10   2     4920.34     5167.61       44.44 o
   3  10   2     1869.07     1935.79       28.44 o
   4  10   2     2930.84     3079.11       41.07 o
   5  10   2      936.44      971.61       26.18 o
   6  10   2     2748.10     2894.39       43.89 o
   7  10   2       61.67       46.81       10.94 o
   8  10   2      578.44      534.01       30.38 o
   9  10   2     1134.52     1112.26       43.34 o
  10  10   2      155.73      170.21       18.04 o
  11  10   2      844.35      785.30       47.95 o
  12  10   2       31.37       17.97       16.17 o
  13  10   2       20.50       23.89       20.88 o
  14  10   2      558.90      552.29       50.37 o
  15  10   2      191.81      211.34       50.58 o
 -14  11   2       62.72       86.34       27.23 o
 -13  11   2      293.73      247.02       32.55 o
 -12  11   2       12.12       13.12       16.60 o
 -11  11   2       10.83        0.35       17.46 o
 -10  11   2      456.80      496.57       40.57 o
  -9  11   2      -22.20        8.07       17.71 o
  -8  11   2      434.70      543.30       27.62 o
  -7  11   2     7337.65     7763.63       99.38 o
  -6  11   2      372.98      380.64       20.14 o
  -5  11   2     8980.44     9005.37       99.06 o
  -4  11   2     1534.96     1571.31       37.21 o
  -3  11   2     3233.11     3166.75       49.34 o
  -2  11   2     1540.97     1647.57       31.61 o
  -1  11   2        5.66        6.33        6.05 o
   0  11   2       56.61       51.93        7.72 o
   1  11   2       79.04      105.82        9.40 o
   2  11   2      443.39      491.71       15.13 o
   3  11   2     4543.82     4503.35       54.15 o
   4  11   2     2536.40     2799.10       40.50 o
   5  11   2     5709.58     5742.15       69.28 o
   6  11   2      280.17      250.93       17.21 o
   7  11   2     2119.15     2419.34       39.67 o
   8  11   2       57.49       64.93       14.30 o
   9  11   2      160.76      205.70       18.17 o
  10  11   2       17.57       56.90       16.73 o
  11  11   2      720.09      728.10       44.74 o
  12  11   2      164.33      167.38       25.77 o
  13  11   2     1514.03     1475.30       68.63 o
  14  11   2        5.05       50.93       23.21 o
  15  11   2      404.81      622.10       61.76 o
 -14  12   2       53.00       81.34       29.90 o
 -13  12   2      103.82        2.62       43.89 o
 -12  12   2       45.07       64.53       20.14 o
 -11  12   2      -28.10        0.02       24.04 o
 -10  12   2       79.25       85.53       20.84 o
  -9  12   2      102.67      143.89       21.97 o
  -8  12   2      903.74      868.22       52.97 o
  -7  12   2      103.08      163.19       13.68 o
  -6  12   2     6703.53     7213.76       91.65 o
  -5  12   2       85.83       47.76       12.27 o
  -4  12   2     1212.67     1135.13       36.49 o
  -3  12   2       41.56       18.07       10.81 o
  -2  12   2        7.51       11.91        6.59 o
  -1  12   2      170.44      169.31       10.14 o
   0  12   2      171.65      200.52       10.43 o
   1  12   2     1784.78     1841.75       38.99 o
   2  12   2      233.89      256.94       16.11 o
   3  12   2      680.38      771.71       23.39 o
   4  12   2     4806.57     5039.05       62.92 o
   5  12   2       38.76       17.84        9.89 o
   6  12   2     1729.68     1770.74       40.93 o
   7  12   2      662.91      766.25       32.44 o
   8  12   2      621.23      627.57       36.21 o
   9  12   2      969.98      988.09       46.90 o
  10  12   2      220.44      215.69       25.16 o
  11  12   2       94.29      124.75       21.51 o
  12  12   2       15.37        3.48       16.32 o
  13  12   2      222.70      230.16       33.07 o
  14  12   2      194.79      270.48       70.84 o
 -13  13   2      735.41      805.93       77.70 o
 -12  13   2      701.93      642.43       62.86 o
 -11  13   2      260.72      279.15       34.28 o
 -10  13   2      469.46      480.71       42.05 o
  -9  13   2       60.79       61.44       22.71 o
  -8  13   2       46.05       62.52       18.19 o
  -7  13   2     4871.13     4866.10      104.21 o
  -6  13   2     1526.89     1468.38       56.90 o
  -5  13   2     9271.79     9143.47      119.36 o
  -4  13   2      464.51      441.24       23.67 o
  -3  13   2     2374.06     2327.62       50.88 o
  -2  13   2       22.98       24.14        7.31 o
  -1  13   2      245.02      272.50       15.68 o
   0  13   2        2.50        6.72        6.97 o
   1  13   2       13.46        6.84        7.67 o
   2  13   2      131.96      116.69       14.37 o
   3  13   2    10013.96    10248.13      108.45 o
   4  13   2       16.61        9.13       10.60 o
   5  13   2     9922.26     9764.55      179.57 o
   6  13   2       99.93      104.51       20.89 o
   7  13   2     1784.59     1897.43       68.74 o
   8  13   2      208.05      240.95       22.22 o
   9  13   2      378.23      353.67       30.74 o
  10  13   2        7.95       10.23       16.30 o
  11  13   2      188.46      193.46       29.33 o
  12  13   2        1.04        0.88       18.76 o
  13  13   2     1104.76     1359.00      133.19 o
 -13  14   2      241.32        0.04       76.19 o
 -12  14   2     1004.25      900.10      126.50 o
 -11  14   2       -5.64        0.86       24.68 o
 -10  14   2       97.04       98.57       22.25 o
  -9  14   2       14.26       16.56       17.63 o
  -8  14   2       -0.01        0.30       22.61 o
  -7  14   2      243.67      283.86       26.41 o
  -6  14   2       68.09       74.04       16.17 o
  -5  14   2      344.59      401.47       29.02 o
  -4  14   2       61.94       48.81       16.05 o
  -3  14   2      206.18      225.52       18.84 o
  -2  14   2     1354.74     1391.70       44.04 o
  -1  14   2      481.68      426.25       28.57 o
   0  14   2      429.69      435.21       20.20 o
   1  14   2      425.25      477.23       21.34 o
   2  14   2     4983.16     5375.95       71.66 o
   3  14   2      168.62      169.51       17.95 o
   4  14   2      106.46       96.28       18.22 o
   5  14   2       -3.45        0.01       14.05 o
   6  14   2      289.75      285.23       35.48 o
   7  14   2      238.45      290.16       32.58 o
   8  14   2      -18.44        0.44       17.89 o
   9  14   2       92.18       77.46       25.30 o
  10  14   2      271.76      229.47       39.02 o
  11  14   2      201.71      223.03       36.32 o
  12  14   2      753.50     1095.85      107.26 o
  13  14   2      114.81      131.31       58.26 o
 -12  15   2      322.62      297.96       77.70 o
 -11  15   2      231.55      218.20       45.65 o
 -10  15   2      136.73      166.71       30.20 o
  -9  15   2      688.84      791.83       51.80 o
  -8  15   2     2472.04     2479.92       90.78 o
  -7  15   2     1637.97     1741.55       64.83 o
  -6  15   2      128.46      140.03       19.13 o
  -5  15   2     3006.65     3009.59       81.79 o
  -4  15   2     1707.27     1749.98       60.86 o
  -3  15   2     2336.08     2302.57       68.82 o
  -2  15   2     1961.10     1896.54       55.62 o
  -1  15   2      552.16      593.30       38.57 o
   0  15   2      127.06      149.11       14.72 o
   1  15   2      568.50      653.56       28.46 o
   2  15   2     2722.87     2968.23       66.57 o
   3  15   2      715.41      698.25       34.06 o
   4  15   2      719.79      773.10       52.18 o
   5  15   2     1700.76     1921.92       80.38 o
   6  15   2       87.38       79.40       22.48 o
   7  15   2     1379.64     1452.38       76.90 o
   8  15   2      199.55      238.41       32.09 o
   9  15   2     1349.54     1502.76       80.28 o
  10  15   2      117.69      182.35       26.25 o
  11  15   2      781.29     1117.83      102.04 o
 -10  16   2        7.59        2.84       32.22 o
  -9  16   2       88.11       87.57       35.17 o
  -8  16   2       21.43        8.00       19.63 o
  -7  16   2      133.59       96.45       26.44 o
  -6  16   2       50.93       98.88       18.83 o
  -5  16   2      191.46      224.00       27.11 o
  -4  16   2       55.69       36.92       19.51 o
  -3  16   2       74.42       48.44       16.61 o
  -2  16   2       69.73       52.56       15.02 o
  -1  16   2       88.32       73.20       16.63 o
   0  16   2       54.33       35.83       14.47 o
   1  16   2       67.31       72.66       16.83 o
   2  16   2      127.85       90.80       26.95 o
   3  16   2      187.35      194.52       38.97 o
   4  16   2       15.85       14.31       21.13 o
   5  16   2      276.98      238.72       38.89 o
   6  16   2        7.25       45.62       30.24 o
   7  16   2        8.61       16.32       22.01 o
   8  16   2       26.43       74.52       24.47 o
   9  16   2      -14.82       23.25       33.87 o
  -9  17   2       82.73      128.62       29.20 o
  -8  17   2     1415.23     1898.62      100.94 o
  -7  17   2       76.02      130.09       24.86 o
  -6  17   2      504.98      592.29       43.32 o
  -5  17   2      439.59      502.87       39.94 o
  -4  17   2     2028.99     1848.94       98.30 o
  -3  17   2     2308.58     2044.87      101.05 o
  -2  17   2     1759.40     1442.64      109.50 o
  -1  17   2     3902.35     3310.09      131.56 o
   0  17   2      901.88      978.53       56.30 o
   1  17   2     1231.34     1169.87       56.77 o
   2  17   2     2892.65     3007.15      107.01 o
   3  17   2      915.60      796.54       83.48 o
   4  17   2      318.42      328.77       50.57 o
   5  17   2      456.16      420.49       60.23 o
   6  17   2     1528.82     1421.32      110.46 o
   7  17   2      714.94      764.66      102.82 o
   8  17   2      533.90      451.72       89.87 o
  -8  18   2       89.91      126.08       33.26 o
  -7  18   2      155.60      239.94       36.67 o
  -6  18   2       19.49        2.01       26.86 o
  -5  18   2       62.83       89.85       28.73 o
  -4  18   2        5.32       32.07       23.38 o
  -3  18   2      605.96      531.48       56.06 o
  -2  18   2      164.53      151.67       30.62 o
  -1  18   2      816.61      723.74       64.55 o
   0  18   2      139.57      150.08       25.86 o
   1  18   2      576.02      572.34       46.40 o
   2  18   2      207.69      205.80       30.87 o
   3  18   2      462.19      375.98       63.89 o
   4  18   2      104.01      112.53       48.41 o
   5  18   2      247.77      261.28       64.38 o
   6  18   2      209.11      226.58       59.64 o
   7  18   2      377.79      342.13       74.17 o
  -6  19   2       65.48      137.90       28.54 o
  -5  19   2     1291.58     1665.66       95.17 o
  -4  19   2      102.82      147.33       29.05 o
  -3  19   2      864.95     1002.54       78.28 o
  -2  19   2      239.04      192.00       44.66 o
  -1  19   2       20.61      105.63       25.13 o
   0  19   2      121.98      157.79       31.39 o
   1  19   2        1.08       27.54       21.04 o
   2  19   2      120.22      131.26       30.85 o
   3  19   2     1005.55     1158.86       88.52 o
   4  19   2       -3.46        4.83       31.39 o
   5  19   2     1705.47     1854.79      153.30 o
  -3  20   2       13.75        4.31       33.35 o
  -2  20   2       15.41       37.83       31.22 o
  -1  20   2       68.06       77.58       42.91 o
   0  20   2      194.60      153.15       59.74 o
   1  20   2       84.72      162.98       37.51 o
   2  20   2       37.27       76.88       31.69 o
   3  20   2      154.47      122.57       60.65 o
 -17   1   3       -9.89       35.75       27.23 o
 -16   1   3      153.51      194.04       24.37 o
 -15   1   3       23.08        0.18       17.13 o
 -14   1   3      537.13      495.77       45.08 o
 -13   1   3       86.82       38.49       21.85 o
 -12   1   3     1326.93     1248.44       63.61 o
 -11   1   3      305.93      299.09       30.64 o
 -10   1   3     5205.06     5188.08      100.62 o
  -9   1   3      852.05      899.31       35.87 o
  -8   1   3     2489.05     2697.88       47.62 o
  -7   1   3      306.86      381.62       18.07 o
  -6   1   3    13513.20    13217.89      105.44 o
  -5   1   3      645.32      667.34       21.37 o
  -4   1   3     9843.39    10315.45       70.07 o
  -3   1   3      904.30     1060.94       19.45 o
  -2   1   3     2352.15     2660.55       26.23 o
  -1   1   3      697.04      751.65       16.15 o
   0   1   3     2307.22     2604.42       24.86 o
   1   1   3    10288.67    11129.89       75.29 o
   2   1   3     2142.82     2285.92       27.75 o
   3   1   3     3165.76     3404.59       38.32 o
   4   1   3    21349.56    21631.93       96.93 o
   5   1   3       38.40       12.61        7.04 o
   6   1   3    11810.20    11978.99      102.45 o
   7   1   3     2884.83     2882.29       54.58 o
   8   1   3     3754.56     3767.97       62.53 o
   9   1   3      221.44      225.01       19.08 o
  10   1   3      154.96      155.98       16.17 o
  11   1   3     4498.46     4762.84       88.26 o
  12   1   3      386.91      301.54       37.49 o
  13   1   3     1628.22     1449.26       75.74 o
  14   1   3     2056.06     1767.44       89.05 o
  15   1   3      318.03      343.59       41.79 o
  16   1   3     1978.02     2779.92      133.21 o
  17   1   3       92.31      110.66       41.12 o
 -17   2   3       -9.07       97.30       55.57 o
 -16   2   3       79.15       11.74       23.21 o
 -15   2   3       25.37       33.74       18.50 o
 -14   2   3       65.10       13.04       19.39 o
 -13   2   3       57.40       17.94       17.46 o
 -12   2   3       -1.04        1.93       15.91 o
 -11   2   3      -15.26       10.70       14.90 o
 -10   2   3      137.92      158.12       18.99 o
  -9   2   3       31.26       38.78       12.94 o
  -8   2   3      177.98      224.67       15.31 o
  -7   2   3     2872.95     3104.68       55.62 o
  -6   2   3     1506.28     1627.28       37.47 o
  -5   2   3       13.88       26.36        8.47 o
  -4   2   3        9.78        0.91        6.99 o
  -3   2   3      140.16      104.39        9.80 o
  -2   2   3      131.31      167.34        7.93 o
  -1   2   3     1410.55     1461.54       20.01 o
   0   2   3     2352.96     2619.59       24.30 o
   1   2   3      918.02     1052.04       15.65 o
   2   2   3      153.05      129.58        7.21 o
   3   2   3     2319.75     2589.58       29.70 o
   4   2   3      487.29      518.90       16.38 o
   5   2   3      558.39      608.60       17.62 o
   6   2   3      164.75      188.32       10.94 o
   7   2   3        2.05       21.85        7.42 o
   8   2   3      148.83      129.99       14.51 o
   9   2   3       16.43       45.63       12.32 o
  10   2   3       57.15       20.85       16.27 o
  11   2   3      120.99       85.13       24.15 o
  12   2   3       86.46       85.53       20.90 o
  13   2   3      466.03      440.21       38.21 o
  14   2   3      249.64      255.55       29.98 o
  15   2   3        3.41       17.95       21.35 o
  16   2   3       -3.27        0.28       42.83 o
  17   2   3      -31.32        6.85       41.58 o
 -17   3   3       46.69      243.37       49.80 o
 -16   3   3      826.26     1081.15       57.30 o
 -15   3   3        1.33        2.58       15.70 o
 -14   3   3     1696.30     1600.93       68.81 o
 -13   3   3      236.57      240.48       26.78 o
 -12   3   3     1341.36     1322.40       57.36 o
 -11   3   3       38.79       62.17       14.85 o
 -10   3   3      312.61      310.48       26.50 o
  -9   3   3        4.02       16.74       12.25 o
  -8   3   3     3182.31     3158.69       61.71 o
  -7   3   3       13.24       21.24        9.72 o
  -6   3   3    13223.03    13276.44      120.55 o
  -5   3   3      521.19      564.31       26.53 o
  -4   3   3    12428.46    13208.61       79.19 o
  -3   3   3      157.51      148.19        9.42 o
  -2   3   3     2700.17     3051.71       33.34 o
  -1   3   3       33.42       46.02        5.22 o
   0   3   3       56.60       44.20        5.36 o
   1   3   3     1843.71     1946.18       19.99 o
   2   3   3     6577.43     6998.89       50.31 o
   3   3   3     3964.71     3785.49       42.17 o
   4   3   3    21286.09    21590.92      107.64 o
   5   3   3      448.82      439.61       17.74 o
   6   3   3    10112.85    10240.35       82.26 o
   7   3   3      752.46      753.10       28.36 o
   8   3   3      443.20      395.26       28.53 o
   9   3   3        4.56       11.04       11.28 o
  10   3   3       16.87        5.60       13.46 o
  11   3   3     1371.81     1317.21       53.68 o
  12   3   3     1458.71     1463.80       58.89 o
  13   3   3      930.49      944.76       49.82 o
  14   3   3     4835.23     4530.28      136.25 o
  15   3   3      154.37      138.11       27.03 o
  16   3   3     1513.73     1691.22      113.42 o
  17   3   3       68.61       45.78       48.36 o
 -16   4   3       88.64      134.21       26.94 o
 -15   4   3      486.23      443.86       36.58 o
 -14   4   3      114.87      105.03       20.68 o
 -13   4   3      159.08      195.47       21.83 o
 -12   4   3       40.99       72.03       15.36 o
 -11   4   3      -18.18        0.02       16.56 o
 -10   4   3       34.75       78.96       12.88 o
  -9   4   3        3.34        9.61       11.30 o
  -8   4   3      221.34      256.45       18.83 o
  -7   4   3     2140.58     2462.80       44.11 o
  -6   4   3       68.22       13.26       11.16 o
  -5   4   3     3737.06     3872.06       57.05 o
  -4   4   3      467.25      437.66       16.75 o
  -3   4   3      156.83       98.58       12.58 o
  -2   4   3       62.35       47.11        6.38 o
  -1   4   3     1567.98     1762.09       27.07 o
   0   4   3      235.74      190.04        9.15 o
   1   4   3      738.37      732.64       13.89 o
   2   4   3      370.05      445.94       12.42 o
   3   4   3     3928.09     4486.95       40.01 o
   4   4   3      709.71      788.76       19.14 o
   5   4   3     5330.68     5814.56       55.90 o
   6   4   3      265.41      292.07       15.19 o
   7   4   3       15.44       11.37        9.80 o
   8   4   3      432.70      528.37       25.82 o
   9   4   3       89.48       85.34       14.81 o
  10   4   3       19.54       24.31       11.97 o
  11   4   3      155.50      116.03       21.19 o
  12   4   3      258.88      279.52       26.42 o
  13   4   3      565.99      556.67       39.45 o
  14   4   3      254.71      266.17       34.06 o
  15   4   3      679.64      566.77       56.90 o
  16   4   3       43.81        7.44       29.91 o
  17   4   3      -34.73        0.22       45.70 o
 -16   5   3      785.20      927.58      116.63 o
 -15   5   3       56.10        5.31       19.59 o
 -14   5   3     2305.02     2183.20       74.97 o
 -13   5   3      368.74      358.50       30.68 o
 -12   5   3     1260.10     1204.84       52.19 o
 -11   5   3      520.33      601.23       32.78 o
 -10   5   3      658.41      695.06       34.39 o
  -9   5   3       75.09       78.39       13.44 o
  -8   5   3      913.19     1009.00       36.49 o
  -7   5   3        8.17        7.91        8.86 o
  -6   5   3    10968.43    10997.30      106.22 o
  -5   5   3      175.21      141.93       13.53 o
  -4   5   3     8838.88     9269.09       80.34 o
  -3   5   3        1.39        1.56        7.15 o
  -2   5   3      572.98      542.58       18.77 o
  -1   5   3      406.06      392.34       13.70 o
   0   5   3     1606.97     1475.12       24.13 o
   1   5   3      867.29      975.24       17.79 o
   2   5   3     5451.96     5722.65       45.82 o
   3   5   3     4872.20     5298.65       43.28 o
   4   5   3    18254.49    19097.45       92.70 o
   5   5   3     1546.28     1601.85       30.97 o
   6   5   3     3320.32     3562.00       52.27 o
   7   5   3      492.08      507.19       26.55 o
   8   5   3      189.88      143.65       17.40 o
   9   5   3     1227.55     1285.11       46.47 o
  10   5   3      453.23      483.63       29.06 o
  11   5   3      777.75      731.16       42.02 o
  12   5   3     2636.73     2489.42       78.76 o
  13   5   3     1914.42     1779.11       83.50 o
  14   5   3     3454.25     3171.39      117.39 o
  15   5   3      465.92      458.43       48.06 o
  16   5   3      275.36      205.54       72.16 o
 -16   6   3      229.43      306.02       73.45 o
 -15   6   3      375.48      413.67       37.08 o
 -14   6   3      175.96      138.46       24.19 o
 -13   6   3      593.73      588.51       39.07 o
 -12   6   3       14.89        3.01       13.43 o
 -11   6   3     1127.26     1171.61       47.68 o
 -10   6   3     1318.19     1364.09       53.28 o
  -9   6   3       -3.79        2.97       15.87 o
  -8   6   3      233.21      277.35       20.54 o
  -7   6   3      121.50      129.95       14.04 o
  -6   6   3       -6.00        6.28        8.10 o
  -5   6   3     1872.26     1955.56       35.32 o
  -4   6   3     1765.35     1895.36       37.67 o
  -3   6   3     2940.98     3254.14       40.29 o
  -2   6   3      320.88      344.47       14.59 o
  -1   6   3     1614.68     1682.71       27.41 o
   0   6   3      208.51      284.49        9.78 o
   1   6   3     2144.33     2153.44       29.08 o
   2   6   3     5855.18     6158.80       53.45 o
   3   6   3      389.49      455.47       13.12 o
   4   6   3      137.84      132.12        8.92 o
   5   6   3     2009.14     2178.57       36.80 o
   6   6   3      286.53      301.89       15.48 o
   7   6   3      323.70      338.63       17.41 o
   8   6   3     1155.35     1179.75       39.30 o
   9   6   3      296.69      301.48       23.51 o
  10   6   3      231.26      248.99       22.68 o
  11   6   3      254.16      262.99       26.52 o
  12   6   3     1906.71     1902.74       80.08 o
  13   6   3      544.49      496.80       47.48 o
  14   6   3       37.25       58.19       22.64 o
  15   6   3      910.76      838.48       74.65 o
  16   6   3      -56.93        0.16       54.49 o
 -16   7   3      198.36      397.50       70.50 o
 -15   7   3      -33.64       12.26       33.16 o
 -14   7   3      267.25      305.91       30.79 o
 -13   7   3       18.43       46.40       13.94 o
 -12   7   3     1523.28     1457.71       57.86 o
 -11   7   3       22.58       28.38       12.56 o
 -10   7   3      608.00      585.17       36.99 o
  -9   7   3      335.04      274.28       26.82 o
  -8   7   3     1586.06     1656.27       48.74 o
  -7   7   3      158.40      179.89       15.30 o
  -6   7   3     4656.26     4678.64       59.46 o
  -5   7   3      601.56      673.01       20.56 o
  -4   7   3     4929.41     5081.60       65.80 o
  -3   7   3        0.40       12.48        9.55 o
  -2   7   3     1197.45     1324.36       26.76 o
  -1   7   3     1930.89     1917.74       28.00 o
   0   7   3     1413.25     1496.22       26.36 o
   1   7   3     1259.06     1290.95       22.69 o
   2   7   3     5394.01     5518.06       48.96 o
   3   7   3     2929.77     2941.13       37.05 o
   4   7   3     5486.80     5751.72       53.34 o
   5   7   3      190.87      205.85       11.83 o
   6   7   3     4249.65     4196.19       59.39 o
   7   7   3      292.62      291.63       16.51 o
   8   7   3       14.64       10.46        8.43 o
   9   7   3      717.06      719.29       32.82 o
  10   7   3     2172.38     2147.06       65.35 o
  11   7   3     2922.57     2926.14       79.93 o
  12   7   3      627.27      575.32       47.16 o
  13   7   3      848.33      832.86       57.46 o
  14   7   3     1688.08     1547.17       82.61 o
  15   7   3      136.62      101.92       33.85 o
  16   7   3      350.41      335.45       86.84 o
 -16   8   3       -5.98        7.51       36.95 o
 -15   8   3      -30.15        3.63       47.97 o
 -14   8   3      274.35      315.67       31.05 o
 -13   8   3      647.49      659.99       45.07 o
 -12   8   3       68.47       79.93       16.53 o
 -11   8   3     1583.01     1644.68       61.63 o
 -10   8   3      141.22      168.46       20.49 o
  -9   8   3     1610.26     1818.94       56.94 o
  -8   8   3     3011.14     3095.54       67.17 o
  -7   8   3      345.40      435.51       20.42 o
  -6   8   3        2.43       10.13       10.72 o
  -5   8   3      732.25      753.62       23.53 o
  -4   8   3     1973.49     2258.36       33.78 o
  -3   8   3     1470.43     1430.80       28.96 o
  -2   8   3     3722.51     3719.35       45.22 o
  -1   8   3     5150.00     5118.39       46.85 o
   0   8   3     3638.39     3929.13       42.38 o
   1   8   3      232.26      282.00       10.30 o
   2   8   3     7243.59     7900.36       58.48 o
   3   8   3     1952.51     2037.78       32.48 o
   4   8   3     1235.54     1379.21       22.12 o
   5   8   3     1388.88     1587.92       28.98 o
   6   8   3     3751.52     4047.66       57.16 o
   7   8   3     2889.15     3171.09       49.64 o
   8   8   3      974.85     1122.81       33.38 o
   9   8   3      806.75      772.63       35.32 o
  10   8   3     1178.51     1149.48       49.14 o
  11   8   3       26.94       18.22       18.35 o
  12   8   3     1788.87     1693.31       79.78 o
  13   8   3      340.42      234.88       38.46 o
  14   8   3      285.91      268.44       38.21 o
  15   8   3      695.49      655.12       66.04 o
 -15   9   3       58.48       62.90       53.42 o
 -14   9   3       38.19       14.20       22.41 o
 -13   9   3       11.34        6.83       21.55 o
 -12   9   3     1001.42      973.81       55.56 o
 -11   9   3       96.18      109.02       21.74 o
 -10   9   3     2146.40     2021.62       68.68 o
  -9   9   3        0.87        0.04        7.18 o
  -8   9   3     1133.90     1273.11       36.32 o
  -7   9   3      349.99      327.77       21.78 o
  -6   9   3     1145.02     1201.59       34.90 o
  -5   9   3      110.28       92.45       10.45 o
  -4   9   3     1983.02     2129.68       35.07 o
  -3   9   3      197.52      221.32       11.96 o
  -2   9   3     1275.98     1379.24       26.07 o
  -1   9   3        0.54        0.20        3.56 o
   0   9   3      895.97      885.17       21.42 o
   1   9   3     1120.90     1256.34       22.25 o
   2   9   3      583.81      570.22       17.85 o
   3   9   3      291.96      325.95       14.69 o
   4   9   3     3847.62     3862.14       50.55 o
   5   9   3        1.95        5.45        5.35 o
   6   9   3     4295.76     4885.94       51.55 o
   7   9   3      138.46      180.51       11.90 o
   8   9   3     1797.75     1925.38       43.09 o
   9   9   3      335.46      344.48       21.78 o
  10   9   3        8.47        0.71       17.47 o
  11   9   3      789.94      758.17       52.63 o
  12   9   3       37.97        5.33       24.18 o
  13   9   3       25.07        2.61       20.48 o
  14   9   3      692.84      594.58       64.55 o
  15   9   3       71.91       68.79       37.53 o
 -15  10   3      108.55      204.62       57.06 o
 -14  10   3       29.44       32.33       24.88 o
 -13  10   3      -31.56        9.82       19.24 o
 -12  10   3       25.37       54.11       17.74 o
 -11  10   3      130.24      126.82       24.57 o
 -10  10   3       55.46      105.07       17.87 o
  -9  10   3     1097.79     1216.91       51.43 o
  -8  10   3       -7.60        4.48       10.74 o
  -7  10   3     4103.83     4019.99       74.42 o
  -6  10   3      785.61      770.89       28.01 o
  -5  10   3     5369.28     5567.20       76.27 o
  -4  10   3      528.74      563.05       21.74 o
  -3  10   3      803.24      893.31       28.41 o
  -2  10   3      175.57      211.21       11.04 o
  -1  10   3        8.62        3.05        5.03 o
   0  10   3        3.99        8.54        5.16 o
   1  10   3      617.73      666.70       18.85 o
   2  10   3      149.51      179.74       11.06 o
   3  10   3     4538.08     4895.85       62.55 o
   4  10   3      338.48      331.24       17.28 o
   5  10   3     6938.07     7240.61       70.37 o
   6  10   3        3.63        3.54        6.48 o
   7  10   3     1579.57     1596.46       36.28 o
   8  10   3        9.62        7.16        9.65 o
   9  10   3       23.72       18.08       15.49 o
  10  10   3      740.59      663.44       49.32 o
  11  10   3      -19.12        0.60       19.20 o
  12  10   3      948.23      935.94       59.46 o
  13  10   3      730.50      688.42       55.09 o
  14  10   3       30.42        6.22       27.94 o
 -14  11   3      249.90      308.63       48.96 o
 -13  11   3      108.95      116.88       26.58 o
 -12  11   3      637.02      641.03       47.30 o
 -11  11   3      -28.64       23.74       18.44 o
 -10  11   3      537.42      656.08       39.54 o
  -9  11   3      127.14      154.93       20.33 o
  -8  11   3        2.01        0.01       14.10 o
  -7  11   3      562.40      618.80       28.43 o
  -6  11   3      139.08      163.78       14.07 o
  -5  11   3       67.95       87.08       11.20 o
  -4  11   3     1366.91     1419.42       38.87 o
  -3  11   3      527.11      609.14       21.84 o
  -2  11   3     4519.85     4639.75       73.51 o
  -1  11   3       35.56       59.28        6.50 o
   0  11   3     1417.26     1410.40       34.84 o
   1  11   3      508.18      584.92       21.32 o
   2  11   3        3.39        2.26        8.49 o
   3  11   3      996.29     1027.80       32.91 o
   4  11   3      744.57      755.92       30.02 o
   5  11   3      606.29      682.77       22.05 o
   6  11   3      927.43      958.42       27.81 o
   7  11   3        4.59       12.95        7.98 o
   8  11   3      658.02      755.84       33.29 o
   9  11   3      162.19      155.67       22.20 o
  10  11   3      149.02      140.55       21.62 o
  11  11   3      486.56      451.14       37.67 o
  12  11   3       49.54       50.48       18.63 o
  13  11   3      -21.73       15.60       22.86 o
  14  11   3     1037.70     1044.71       79.63 o
 -14  12   3      261.31      335.51       52.73 o
 -13  12   3      366.78      479.91       54.22 o
 -12  12   3      317.86      362.83       37.55 o
 -11  12   3        7.63       26.38       18.24 o
 -10  12   3      -14.51       31.09       22.52 o
  -9  12   3      259.10      268.38       30.46 o
  -8  12   3      360.10      358.35       30.52 o
  -7  12   3     4185.03     4227.62       96.95 o
  -6  12   3      126.30      170.92       15.30 o
  -5  12   3    13055.04    13700.99      125.74 o
  -4  12   3     2340.82     2330.04       65.01 o
  -3  12   3       10.71        0.70       10.81 o
  -2  12   3        3.91        1.91        9.67 o
  -1  12   3      310.66      347.88       16.10 o
   0  12   3        4.82       20.64        8.00 o
   1  12   3        1.22        9.20        8.76 o
   2  12   3      103.47       85.79       12.72 o
   3  12   3    11169.36    11481.26      129.18 o
   4  12   3     1089.91     1098.68       38.43 o
   5  12   3    10473.16    10858.80      111.89 o
   6  12   3      290.06      322.71       24.76 o
   7  12   3      350.44      306.36       27.50 o
   8  12   3      170.42      173.14       20.83 o
   9  12   3      169.99      177.98       21.75 o
  10  12   3      -11.61       13.77       15.51 o
  11  12   3       56.79       50.28       15.71 o
  12  12   3      644.61      660.41       57.24 o
  13  12   3     1336.97     1478.45       84.58 o
 -13  13   3      284.44      263.78       80.69 o
 -12  13   3      634.89      621.84      104.15 o
 -11  13   3       -2.13       10.79       17.71 o
 -10  13   3      564.10      571.98       47.18 o
  -9  13   3      227.12      280.91       30.86 o
  -8  13   3       34.92       27.11       14.51 o
  -7  13   3      260.75      254.51       26.96 o
  -6  13   3        2.31        0.01       14.25 o
  -5  13   3       18.22       37.63       11.32 o
  -4  13   3      426.89      487.85       27.94 o
  -3  13   3       77.13       98.98       13.03 o
  -2  13   3      594.33      635.90       25.53 o
  -1  13   3      181.34      278.37       11.93 o
   0  13   3     1289.67     1426.97       34.03 o
   1  13   3     1204.81     1314.69       36.77 o
   2  13   3      408.04      388.73       25.43 o
   3  13   3       32.77       21.54       14.60 o
   4  13   3       49.52       45.26       13.57 o
   5  13   3     1251.13     1350.66       46.50 o
   6  13   3       45.68       20.97       15.87 o
   7  13   3      539.82      636.80       38.89 o
   8  13   3      201.66      175.55       26.57 o
   9  13   3      253.38      269.53       29.61 o
  10  13   3      516.23      573.54       42.80 o
  11  13   3      -18.29        0.27       19.10 o
  12  13   3      924.26     1001.14       86.17 o
  13  13   3      111.97      249.11       52.35 o
 -12  14   3      171.33      161.60       52.96 o
 -11  14   3      644.84      703.82       74.51 o
 -10  14   3      258.70      337.19       34.92 o
  -9  14   3       -8.51        1.21       16.40 o
  -8  14   3        8.83       14.79       14.02 o
  -7  14   3      977.79     1091.77       50.76 o
  -6  14   3       35.19       37.07       14.46 o
  -5  14   3     2543.79     2462.08       75.25 o
  -4  14   3       73.12       83.46       17.17 o
  -3  14   3     3224.39     3297.54       78.79 o
  -2  14   3      117.99      183.88       14.83 o
  -1  14   3      640.23      566.23       29.72 o
   0  14   3       47.21       99.53        7.98 o
   1  14   3     1764.85     1747.65       41.89 o
   2  14   3     1815.33     1795.02       59.81 o
   3  14   3     1812.18     1891.13       83.28 o
   4  14   3      761.67      885.23       51.87 o
   5  14   3     1599.79     1756.03       62.86 o
   6  14   3       38.72       53.16       15.02 o
   7  14   3      280.88      330.68       30.98 o
   8  14   3     1177.01     1261.19       72.03 o
   9  14   3      215.93      184.74       34.84 o
  10  14   3      150.98      120.53       31.24 o
  11  14   3     1083.26     1000.79      137.83 o
 -10  15   3       34.76       14.78       30.02 o
  -9  15   3      288.20      312.19       43.73 o
  -8  15   3       53.81       65.68       20.78 o
  -7  15   3       22.03       21.12       18.06 o
  -6  15   3     1023.85     1143.78       59.69 o
  -5  15   3     1145.91     1002.72       61.07 o
  -4  15   3      170.49      148.33       26.10 o
  -3  15   3     1067.95     1050.68       56.43 o
  -2  15   3        6.56       17.28       15.47 o
  -1  15   3      186.74      193.08       24.88 o
   0  15   3       -6.18       20.01       12.85 o
   1  15   3     1540.18     1383.12       60.36 o
   2  15   3      226.74      210.82       28.86 o
   3  15   3       86.97       49.45       23.86 o
   4  15   3     1182.27     1291.91       87.70 o
   5  15   3      229.76      255.99       44.22 o
   6  15   3        6.38        2.63       19.14 o
   7  15   3      618.54      534.43       68.79 o
   8  15   3      159.05      121.29       40.50 o
   9  15   3       -9.66        0.45       27.23 o
  10  15   3       78.44       62.63       46.41 o
  -9  16   3     1016.80     1024.11       90.44 o
  -8  16   3      514.25      607.98       55.00 o
  -7  16   3      712.77      707.68       52.37 o
  -6  16   3       50.25       98.12       16.98 o
  -5  16   3      586.94      658.28       46.39 o
  -4  16   3      563.56      584.88       43.44 o
  -3  16   3     1154.96     1235.55       60.72 o
  -2  16   3      675.87      691.06       46.10 o
  -1  16   3     1206.14     1353.91       72.82 o
   0  16   3      627.35      617.80       43.52 o
   1  16   3      442.92      497.89       35.14 o
   2  16   3     3424.43     3284.02      120.61 o
   3  16   3     1000.52      918.56       67.32 o
   4  16   3      369.28      417.66       53.29 o
   5  16   3     2628.59     2291.16      136.73 o
   6  16   3      981.28      946.77       85.84 o
   7  16   3     1457.14     1304.21      106.55 o
   8  16   3      468.74      423.39       63.50 o
  -8  17   3       32.88        2.75       25.82 o
  -7  17   3        9.80       12.52       23.57 o
  -6  17   3      111.52      141.22       25.34 o
  -5  17   3      193.85      257.89       28.91 o
  -4  17   3       12.17       34.47       19.17 o
  -3  17   3      487.19      540.30       42.22 o
  -2  17   3       89.56       42.65       22.37 o
  -1  17   3      204.51      160.34       35.08 o
   0  17   3       54.23       70.01       22.52 o
   1  17   3      749.18      843.57       45.77 o
   2  17   3      101.49      108.55       24.33 o
   3  17   3      550.49      559.45       65.14 o
   4  17   3      514.97      417.87       62.79 o
   5  17   3        2.20       30.36       28.55 o
   6  17   3      157.67      133.31       42.91 o
   7  17   3      735.49      672.14      109.07 o
  -7  18   3      812.07     1088.05      108.72 o
  -6  18   3      529.08      556.27       64.13 o
  -5  18   3     1787.52     2041.97      116.71 o
  -4  18   3      144.52      152.80       34.74 o
  -3  18   3      741.74      691.44       74.75 o
  -2  18   3       -5.69        9.09       17.60 o
  -1  18   3      122.26       80.23       29.65 o
   0  18   3       49.79       24.60       21.28 o
   1  18   3      246.25      221.08       35.77 o
   2  18   3       54.16      119.68       17.73 o
   3  18   3      744.54      792.30       62.49 o
   4  18   3       97.24       94.89       48.66 o
   5  18   3     3845.11     3846.07      242.74 o
   6  18   3      172.42      127.03       62.45 o
  -4  19   3      -11.10        0.11       35.66 o
  -3  19   3       79.66      149.68       28.42 o
  -2  19   3     1314.80     1311.83      101.52 o
  -1  19   3      -44.05        0.55       31.67 o
   0  19   3      178.77      222.82       39.36 o
   1  19   3      259.74      513.39       43.78 o
   2  19   3      122.47      155.34       27.98 o
   3  19   3      -18.23       68.94       42.70 o
   4  19   3     1774.43     1656.67      161.40 o
 -16   0   4       89.39      153.40       25.19 o
 -15   0   4      111.77      136.86       27.52 o
 -14   0   4     1223.79     1216.30       75.56 o
 -13   0   4        2.73       21.72       17.85 o
 -12   0   4    11619.23    10687.59      215.41 o
 -11   0   4     2126.80     2214.78       89.25 o
 -10   0   4    18010.42    17786.25      245.75 o
  -9   0   4       49.10       40.59       20.09 o
  -8   0   4      234.01      250.58       23.49 o
  -7   0   4      266.86      319.29       21.50 o
  -6   0   4    15251.19    15010.02      167.37 o
  -5   0   4    20807.96    19425.87      199.87 o
  -4   0   4      163.01      155.83       14.36 o
  -3   0   4     5632.65     5572.33       64.95 o
  -2   0   4    41026.90    43347.73      181.89 o
  -1   0   4     5890.69     6151.14       69.17 o
   0   0   4    58726.20    63744.22      232.40 o
   1   0   4    20345.72    21626.29      137.89 o
   2   0   4      458.48      671.94       26.08 o
   3   0   4     5464.63     5640.95       80.93 o
   4   0   4     2213.90     2151.45       45.42 o
   5   0   4    20135.63    19805.50      138.50 o
   6   0   4       25.35        0.08       11.55 o
   7   0   4      297.52      389.16       25.46 o
   8   0   4     8161.40     8068.12      140.73 o
   9   0   4      202.41      151.94       26.63 o
  10   0   4     3674.77     3377.11      141.42 o
  11   0   4     3213.06     2826.21      138.23 o
  12   0   4      577.40      541.02       65.15 o
  13   0   4     4411.96     4080.55      175.24 o
  14   0   4     1014.20      945.75       90.05 o
  15   0   4       47.70       61.02       28.39 o
  16   0   4      395.95      265.92       77.75 o
 -17   1   4       18.29       49.78       33.38 o
 -16   1   4      774.80      881.29       50.34 o
 -15   1   4      -23.51        5.54       15.90 o
 -14   1   4      -33.45        0.18       15.80 o
 -13   1   4       12.80       13.58       12.87 o
 -12   1   4      415.43      383.12       30.29 o
 -11   1   4       23.38        0.00       14.56 o
 -10   1   4     2749.29     2725.16       68.67 o
  -9   1   4       10.03       18.28       11.54 o
  -8   1   4       78.65       98.28       10.96 o
  -7   1   4      296.94      288.08       17.54 o
  -6   1   4      198.00      233.38       16.24 o
  -5   1   4     1051.65     1085.82       27.11 o
  -4   1   4     1103.05     1213.80       25.00 o
  -3   1   4       12.01       24.95        5.51 o
  -2   1   4     1909.66     1979.92       27.15 o
  -1   1   4     1607.87     1717.85       24.04 o
   0   1   4       99.52       92.71        6.82 o
   1   1   4       70.02       52.26        7.51 o
   2   1   4      238.40      308.73       12.76 o
   3   1   4        9.97       24.19        4.93 o
   4   1   4     1265.65     1298.38       28.30 o
   5   1   4     5182.83     5303.49       54.04 o
   6   1   4      113.79      106.44       10.09 o
   7   1   4      -10.79        9.81        9.25 o
   8   1   4      146.09      189.33       13.37 o
   9   1   4     1574.44     1606.99       47.02 o
  10   1   4       84.83       67.33       14.11 o
  11   1   4     3433.10     3596.30       72.57 o
  12   1   4      716.18      718.17       44.27 o
  13   1   4      243.63      176.07       29.13 o
  14   1   4       -3.80        6.64       20.12 o
  15   1   4      547.57      579.05       44.30 o
  16   1   4       35.89       74.18       27.04 o
 -17   2   4      266.03      472.82       66.70 o
 -16   2   4       16.54       27.50       17.84 o
 -15   2   4       -3.00       31.32       17.59 o
 -14   2   4       72.62       74.17       17.47 o
 -13   2   4     1766.25     1621.25       62.37 o
 -12   2   4     2618.66     2497.64       72.79 o
 -11   2   4      389.91      376.98       27.54 o
 -10   2   4     7459.76     7191.41      112.20 o
  -9   2   4      177.44      197.52       18.22 o
  -8   2   4     3568.91     3790.68       65.48 o
  -7   2   4       24.87       22.86        9.37 o
  -6   2   4      847.22     1043.65       27.02 o
  -5   2   4      640.06      641.94       22.41 o
  -4   2   4    10807.53    10503.14       79.39 o
  -3   2   4       54.38       64.60        8.04 o
  -2   2   4     9703.61    10406.90       57.21 o
  -1   2   4       88.25       60.31        8.33 o
   0   2   4     8680.84     9028.08       51.52 o
   1   2   4      327.02      417.62       11.46 o
   2   2   4     1202.75     1237.52       24.30 o
   3   2   4      450.31      380.96       13.65 o
   4   2   4      124.49       82.09        8.48 o
   5   2   4     8699.17     8456.49       67.61 o
   6   2   4    10388.34    10181.49       78.88 o
   7   2   4     1934.77     1980.40       41.52 o
   8   2   4     4073.58     3939.46       70.77 o
   9   2   4      877.39      859.40       35.39 o
  10   2   4     2367.59     2265.47       62.83 o
  11   2   4      179.05      139.28       24.23 o
  12   2   4     3671.49     3306.23       95.92 o
  13   2   4       26.09       10.57       19.09 o
  14   2   4     1129.87     1096.56       59.47 o
  15   2   4      -24.04        0.47       18.92 o
  16   2   4      449.81      619.82       62.68 o
 -17   3   4       44.17        1.85       39.45 o
 -16   3   4      -16.06        2.16       18.61 o
 -15   3   4      628.48      666.49       40.87 o
 -14   3   4      388.08      352.78       34.89 o
 -13   3   4      954.45      906.41       51.60 o
 -12   3   4      169.24      218.09       22.59 o
 -11   3   4      748.16      795.80       42.20 o
 -10   3   4      291.60      301.89       23.32 o
  -9   3   4       15.20        0.16       11.19 o
  -8   3   4     2373.66     2451.29       62.81 o
  -7   3   4      193.73      212.02       14.55 o
  -6   3   4       17.15       22.96        7.77 o
  -5   3   4      277.61      309.24       13.10 o
  -4   3   4     1744.10     1799.79       30.76 o
  -3   3   4      146.30      128.12       10.76 o
  -2   3   4     2123.71     2410.97       33.86 o
  -1   3   4     1436.07     1420.39       21.35 o
   0   3   4       33.39       45.00        5.09 o
   1   3   4     4651.88     5094.44       37.64 o
   2   3   4      113.02      138.00        7.04 o
   3   3   4     1668.67     1771.07       27.58 o
   4   3   4      308.36      280.28       14.44 o
   5   3   4      168.20      183.56       11.16 o
   6   3   4      154.89      185.37       11.85 o
   7   3   4      337.04      332.45       19.27 o
   8   3   4     1675.36     1654.78       52.26 o
   9   3   4        0.52        0.02        7.74 o
  10   3   4      170.95      170.82       21.77 o
  11   3   4      657.84      630.15       43.90 o
  12   3   4     1033.08      976.19       52.39 o
  13   3   4       53.51       19.98       22.23 o
  14   3   4     1690.20     1524.25       72.72 o
  15   3   4      -12.13        4.67       18.70 o
  16   3   4      129.05      156.84       38.94 o
 -16   4   4      386.52      475.29       57.33 o
 -15   4   4     1317.19     1334.71       60.28 o
 -14   4   4      359.54      317.78       31.95 o
 -13   4   4     1803.49     1737.26       65.17 o
 -12   4   4      716.76      643.79       40.34 o
 -11   4   4      149.20      151.23       18.78 o
 -10   4   4     3022.47     3050.66       74.24 o
  -9   4   4     5115.26     5261.76       98.56 o
  -8   4   4    10996.57    11580.66      124.89 o
  -7   4   4     5450.60     5663.67       78.16 o
  -6   4   4     1189.91     1241.56       29.14 o
  -5   4   4     7385.33     7715.38       66.84 o
  -4   4   4      397.10      472.31       16.66 o
  -3   4   4    27867.79    28279.63      150.14 o
  -2   4   4      100.82       67.91       10.82 o
  -1   4   4      493.35      630.49       15.27 o
   0   4   4     2835.45     3088.58       31.13 o
   1   4   4     1881.72     2134.50       24.21 o
   2   4   4    24793.62    26161.31      106.26 o
   3   4   4     3453.12     3613.12       43.17 o
   4   4   4    22673.66    23488.65      108.59 o
   5   4   4     1390.46     1395.81       30.54 o
   6   4   4     4262.58     4392.41       54.95 o
   7   4   4     3220.33     3117.50       63.47 o
   8   4   4     1041.21     1014.65       41.59 o
   9   4   4      291.07      257.39       24.45 o
  10   4   4       26.61        6.81       15.76 o
  11   4   4       47.68       41.95       16.97 o
  12   4   4      777.09      759.05       46.83 o
  13   4   4      194.15      176.26       25.94 o
  14   4   4     3391.17     3107.77      101.03 o
  15   4   4      894.02      728.03       90.20 o
  16   4   4     1238.13     1764.55      101.33 o
 -15   5   4      263.47      254.07       28.14 o
 -14   5   4      608.90      603.86       40.59 o
 -13   5   4      936.80      934.96       47.80 o
 -12   5   4      295.15      259.31       27.55 o
 -11   5   4       56.92       60.37       14.07 o
 -10   5   4      110.74      159.74       18.20 o
  -9   5   4     2902.51     3067.43       75.73 o
  -8   5   4       35.05       31.85       13.11 o
  -7   5   4     5748.57     6128.31       75.40 o
  -6   5   4       15.84        7.58        7.92 o
  -5   5   4     2025.75     2103.05       32.26 o
  -4   5   4     1421.60     1579.23       30.51 o
  -3   5   4      348.69      339.11       14.93 o
  -2   5   4     1447.73     1404.01       31.35 o
  -1   5   4      488.15      481.97       15.96 o
   0   5   4      761.04      830.07       16.90 o
   1   5   4       13.26        8.80        4.35 o
   2   5   4     5062.56     5254.76       55.94 o
   3   5   4     1781.65     1839.73       34.09 o
   4   5   4        3.23        1.31        6.00 o
   5   5   4     2120.73     2175.26       36.58 o
   6   5   4     2573.54     2561.60       46.80 o
   7   5   4     1988.11     1986.79       46.12 o
   8   5   4    10076.36     9895.68      128.99 o
   9   5   4      179.89      186.46       20.82 o
  10   5   4       -4.52        0.02       13.47 o
  11   5   4      152.52       91.80       24.92 o
  12   5   4      624.47      555.56       40.38 o
  13   5   4      855.12      698.15       56.06 o
  14   5   4     1225.93     1159.65       62.17 o
  15   5   4     1568.45     1422.77      116.12 o
  16   5   4       63.13       39.16       48.68 o
 -15   6   4      132.99      162.81       54.56 o
 -14   6   4       35.86       61.95       15.88 o
 -13   6   4     1677.06     1619.93       63.25 o
 -12   6   4      438.20      426.06       32.16 o
 -11   6   4      801.27      815.57       42.09 o
 -10   6   4     6680.19     6456.70      121.39 o
  -9   6   4      284.30      281.88       25.63 o
  -8   6   4      194.52      171.70       18.60 o
  -7   6   4      590.30      650.22       25.65 o
  -6   6   4     4761.39     5006.08       63.92 o
  -5   6   4        2.45        0.61        6.64 o
  -4   6   4     2342.22     2315.35       37.96 o
  -3   6   4      117.06      116.67        9.31 o
  -2   6   4     8175.91     8595.73       64.62 o
  -1   6   4      418.43      301.05       14.49 o
   0   6   4     6216.54     6226.86       61.33 o
   1   6   4     3695.51     3629.29       45.91 o
   2   6   4      392.56      402.57       15.90 o
   3   6   4     4046.17     4481.61       48.40 o
   4   6   4       75.30       52.81        7.80 o
   5   6   4      694.63      725.99       22.94 o
   6   6   4     1342.42     1320.08       36.14 o
   7   6   4     2692.63     2685.28       53.64 o
   8   6   4     4890.87     4627.82       91.46 o
   9   6   4      187.50      200.09       19.20 o
  10   6   4     2639.64     2315.14       75.41 o
  11   6   4      173.87      184.52       21.15 o
  12   6   4     3816.88     3505.37      100.05 o
  13   6   4      883.68      880.35       50.85 o
  14   6   4      367.37      374.88       36.18 o
  15   6   4       47.04       63.42       29.39 o
 -15   7   4        2.22       37.04       40.41 o
 -14   7   4       33.61       68.85       17.43 o
 -13   7   4      513.34      508.52       41.99 o
 -12   7   4       19.96       16.57       14.21 o
 -11   7   4     3919.41     4027.62       98.17 o
 -10   7   4      296.92      258.37       28.52 o
  -9   7   4     3079.14     3151.04       80.39 o
  -8   7   4      578.89      676.26       29.48 o
  -7   7   4      413.61      514.04       23.68 o
  -6   7   4       18.44       30.00       10.08 o
  -5   7   4      286.02      365.70       16.40 o
  -4   7   4      726.18      835.00       19.74 o
  -3   7   4     1687.29     1669.59       32.73 o
  -2   7   4     4650.53     4757.67       52.90 o
  -1   7   4     5203.61     5497.12       46.45 o
   0   7   4     1421.73     1502.17       28.09 o
   1   7   4     1853.26     2308.97       30.96 o
   2   7   4       -2.70        0.37        7.49 o
   3   7   4      586.84      738.03       19.21 o
   4   7   4     2028.07     2218.96       36.31 o
   5   7   4     3046.98     3155.19       42.52 o
   6   7   4       14.08       32.87        7.01 o
   7   7   4     2336.56     2341.00       43.98 o
   8   7   4      308.03      290.35       20.09 o
   9   7   4       28.80       11.46       13.67 o
  10   7   4     1357.88     1343.07       54.65 o
  11   7   4      251.59      224.28       28.60 o
  12   7   4       68.51       68.65       17.30 o
  13   7   4       74.78       23.40       25.74 o
  14   7   4        0.49        0.88       14.74 o
  15   7   4      758.77      665.93      114.23 o
 -15   8   4       -8.38        4.84       36.89 o
 -14   8   4      985.21      942.18       58.39 o
 -13   8   4       44.53       54.48       18.57 o
 -12   8   4     3393.72     3448.46      102.73 o
 -11   8   4       66.99       57.10       18.45 o
 -10   8   4     3277.72     3290.35       87.76 o
  -9   8   4      566.11      652.39       36.12 o
  -8   8   4      711.19      763.80       32.97 o
  -7   8   4     1372.46     1560.05       48.55 o
  -6   8   4     3487.03     3721.38       70.65 o
  -5   8   4      251.59      268.94       15.83 o
  -4   8   4      594.89      564.93       22.16 o
  -3   8   4      295.05      335.79       16.44 o
  -2   8   4    12863.72    12846.38       88.48 o
  -1   8   4     2506.59     2549.88       34.22 o
   0   8   4     7002.98     7398.60       62.85 o
   1   8   4     5689.96     5533.26       64.51 o
   2   8   4     3753.78     3799.78       44.99 o
   3   8   4      310.38      320.12       17.94 o
   4   8   4       28.72       14.50        8.38 o
   5   8   4     1761.79     1885.35       32.80 o
   6   8   4     1847.72     1901.12       35.69 o
   7   8   4      930.44      985.82       28.24 o
   8   8   4      988.59      989.48       37.89 o
   9   8   4      205.82      203.26       20.01 o
  10   8   4     1675.13     1615.07       61.60 o
  11   8   4      943.01      875.13       48.31 o
  12   8   4      152.98      141.60       25.93 o
  13   8   4     1426.83     1380.82       74.29 o
  14   8   4       18.45       58.33       24.54 o
  15   8   4      199.10      146.74       62.02 o
 -14   9   4       14.12       18.29       36.75 o
 -13   9   4      479.72      555.14       41.79 o
 -12   9   4      776.57      758.75       56.78 o
 -11   9   4     3605.48     3609.88      115.24 o
 -10   9   4     2178.60     2150.71       86.58 o
  -9   9   4     2102.01     2082.57       68.05 o
  -8   9   4      458.86      518.94       30.76 o
  -7   9   4       24.17       23.77       10.12 o
  -6   9   4      995.00     1109.05       31.62 o
  -5   9   4       33.59       26.20        9.37 o
  -4   9   4     1026.14     1063.36       33.71 o
  -3   9   4     4451.20     4537.37       57.63 o
  -2   9   4       14.60       13.23        8.10 o
  -1   9   4    10947.32    10967.94       81.19 o
   0   9   4     2059.50     1880.03       40.33 o
   1   9   4     2582.93     2630.69       44.20 o
   2   9   4     1331.92     1329.15       27.02 o
   3   9   4      579.54      600.67       19.38 o
   4   9   4       13.23       22.03        8.06 o
   5   9   4      230.35      234.91       14.28 o
   6   9   4        3.87        0.59        6.56 o
   7   9   4      693.12      758.72       29.61 o
   8   9   4       -4.94        3.65       10.46 o
   9   9   4     5506.36     5269.11      106.17 o
  10   9   4      699.70      677.03       40.83 o
  11   9   4     2987.28     2695.40      100.04 o
  12   9   4      736.44      813.34       52.95 o
  13   9   4      569.74      596.31       54.84 o
  14   9   4       44.78       44.66       26.66 o
  15   9   4      -23.45        0.17       39.50 o
 -14  10   4       57.53      135.91       44.48 o
 -13  10   4      213.21      198.98       34.20 o
 -12  10   4      307.41      307.03       37.38 o
 -11  10   4      -25.02        0.14       21.11 o
 -10  10   4     1204.69     1230.23       65.56 o
  -9  10   4      -11.23        1.79       16.37 o
  -8  10   4      691.32      710.03       38.19 o
  -7  10   4       18.98       22.70       11.08 o
  -6  10   4     1636.16     1816.36       41.86 o
  -5  10   4      483.69      578.99       24.13 o
  -4  10   4     2755.30     2863.15       57.38 o
  -3  10   4      117.23      101.36       12.63 o
  -2  10   4     1317.51     1486.95       32.24 o
  -1  10   4       16.10        2.60        9.30 o
   0  10   4      237.67      243.67       15.44 o
   1  10   4      538.96      586.49       20.76 o
   2  10   4       17.01        7.88        6.80 o
   3  10   4      403.55      417.98       17.90 o
   4  10   4      202.93      208.69       16.36 o
   5  10   4     1867.04     1865.27       44.56 o
   6  10   4     5674.73     5643.10       73.92 o
   7  10   4     1709.33     1704.08       48.79 o
   8  10   4     1421.56     1291.86       53.10 o
   9  10   4      621.07      603.09       44.52 o
  10  10   4       17.30        6.71       21.84 o
  11  10   4       43.57       22.74       17.72 o
  12  10   4       61.83       33.01       24.07 o
  13  10   4      654.96      585.39       61.56 o
  14  10   4      522.16      591.28       56.07 o
 -14  11   4      317.04      378.45       80.65 o
 -13  11   4      722.85      825.81      110.79 o
 -12  11   4      913.84      929.60       55.95 o
 -11  11   4     1750.43     1822.15       74.06 o
 -10  11   4      717.82      775.07       46.72 o
  -9  11   4     2137.37     2205.42       69.34 o
  -8  11   4      854.38      918.45       43.10 o
  -7  11   4       42.53       32.66       12.49 o
  -6  11   4       74.09      108.07       11.90 o
  -5  11   4        7.94        0.02       11.65 o
  -4  11   4     2020.51     2144.13       60.48 o
  -3  11   4      771.90      975.36       25.60 o
  -2  11   4     3020.26     3371.79       56.80 o
  -1  11   4     2457.24     2577.16       53.13 o
   0  11   4       -1.35        9.33       10.46 o
   1  11   4     5631.13     5807.17       71.22 o
   2  11   4       71.33       19.64       12.59 o
   3  11   4     2735.59     2747.82       51.22 o
   4  11   4       67.65       35.45       10.92 o
   5  11   4     2091.00     2149.45       52.44 o
   6  11   4      320.09      276.52       19.81 o
   7  11   4       57.29       45.95       14.18 o
   8  11   4       56.42       49.69       14.63 o
   9  11   4       20.29       10.33       14.78 o
  10  11   4       40.83       43.21       16.57 o
  11  11   4      494.16      506.31       38.21 o
  12  11   4       45.17       83.65       21.47 o
  13  11   4     1190.02     1257.24       68.62 o
  14  11   4     1011.43     1059.57       92.08 o
 -13  12   4      -24.05        0.83       38.81 o
 -12  12   4      -19.01        2.51       39.91 o
 -11  12   4       11.50       25.04       18.33 o
 -10  12   4      786.31      828.01       48.74 o
  -9  12   4     1245.44     1269.03       54.38 o
  -8  12   4      604.91      704.02       40.09 o
  -7  12   4       23.08        6.67       14.60 o
  -6  12   4      385.14      383.61       30.91 o
  -5  12   4      141.10      111.78       19.58 o
  -4  12   4       10.97        8.88       11.47 o
  -3  12   4     3254.14     3585.24       76.07 o
  -2  12   4       62.67       52.90       13.08 o
  -1  12   4       27.06       31.64        8.22 o
   0  12   4      336.61      395.49       20.49 o
   1  12   4      308.65      308.03       18.54 o
   2  12   4      412.67      489.91       19.40 o
   3  12   4       17.94       24.15       10.70 o
   4  12   4     5264.87     5369.11       78.22 o
   5  12   4      449.21      455.46       25.72 o
   6  12   4      416.55      378.50       28.82 o
   7  12   4      874.27      916.05       42.53 o
   8  12   4      149.33      131.63       19.96 o
   9  12   4       45.53       32.93       14.96 o
  10  12   4      179.21      177.49       25.49 o
  11  12   4       13.45        8.30       16.55 o
  12  12   4       76.88       33.77       35.84 o
  13  12   4       78.48       84.99       28.71 o
 -12  13   4      603.62      616.35      100.90 o
 -11  13   4      238.22      288.42       45.96 o
 -10  13   4      121.96      162.64       26.29 o
  -9  13   4     3923.86     3852.65      105.10 o
  -8  13   4      470.52      506.77       37.46 o
  -7  13   4     2704.28     2625.96       82.49 o
  -6  13   4       29.13       39.43       13.53 o
  -5  13   4     1354.48     1418.56       55.40 o
  -4  13   4     2004.05     2101.31       63.77 o
  -3  13   4      388.57      382.77       34.44 o
  -2  13   4     1220.97     1268.76       49.16 o
  -1  13   4       84.27       99.11       16.40 o
   0  13   4     1034.73     1074.74       37.17 o
   1  13   4     1862.51     2005.88       60.48 o
   2  13   4     1019.81      976.56       46.08 o
   3  13   4     2972.66     2792.24       87.29 o
   4  13   4       79.08       45.55       17.08 o
   5  13   4     1758.68     1802.84       65.06 o
   6  13   4     3957.61     3990.06      101.09 o
   7  13   4      442.60      491.73       36.27 o
   8  13   4     1335.78     1347.66       64.07 o
   9  13   4        9.30        1.71       20.78 o
  10  13   4        4.88        2.72       24.45 o
  11  13   4      682.64      711.88       74.12 o
  12  13   4       51.55       71.24       33.87 o
 -10  14   4       -6.34        6.42       32.71 o
  -9  14   4       27.56       59.65       19.41 o
  -8  14   4      247.98      285.88       32.27 o
  -7  14   4      385.68      367.23       39.06 o
  -6  14   4      -15.28       17.12       19.43 o
  -5  14   4      -39.19        0.30       19.69 o
  -4  14   4     1841.81     1976.14       74.91 o
  -3  14   4      230.62      250.31       24.89 o
  -2  14   4      122.34      138.02       18.25 o
  -1  14   4      568.13      625.21       34.38 o
   0  14   4      600.46      626.57       34.03 o
   1  14   4       99.49       77.84       17.99 o
   2  14   4      -10.92        8.19       16.20 o
   3  14   4      352.41      354.80       32.71 o
   4  14   4      937.01     1008.79       58.61 o
   5  14   4     1502.92     1451.49       75.45 o
   6  14   4      405.91      408.78       42.70 o
   7  14   4      302.00      299.32       39.71 o
   8  14   4      447.98      380.13       61.19 o
   9  14   4      214.85      227.94       46.41 o
  10  14   4      683.61      701.82      109.16 o
  11  14   4       15.88       34.27       36.01 o
  -9  15   4     1518.92     1364.51      110.97 o
  -8  15   4      173.38      159.48       30.91 o
  -7  15   4        5.21       15.91       21.12 o
  -6  15   4       17.73       46.62       17.87 o
  -5  15   4        8.98       16.57       18.14 o
  -4  15   4      332.57      368.52       34.05 o
  -3  15   4     1209.13     1260.95       61.70 o
  -2  15   4      492.32      531.05       40.69 o
  -1  15   4     4877.31     4936.10      141.88 o
   0  15   4      537.04      511.58       40.84 o
   1  15   4     2439.21     2329.04       78.08 o
   2  15   4       32.50       70.24       24.84 o
   3  15   4      420.08      461.42       44.05 o
   4  15   4       81.16       45.31       30.12 o
   5  15   4      484.82      474.72       58.49 o
   6  15   4       67.87       80.46       30.59 o
   7  15   4      824.74      790.89       81.10 o
   8  15   4      -16.65        1.17       24.35 o
   9  15   4      691.19      727.51      108.52 o
  10  15   4       63.25      114.71       47.85 o
  -8  16   4      -38.33        0.05       32.89 o
  -7  16   4       56.66      124.91       21.43 o
  -6  16   4       -1.54        0.31       19.09 o
  -5  16   4       31.71       44.84       17.29 o
  -4  16   4      -16.35        1.11       17.79 o
  -3  16   4       17.63       47.92       17.53 o
  -2  16   4       92.20       75.54       22.08 o
  -1  16   4      151.91      134.53       26.58 o
   0  16   4       79.11       88.68       26.43 o
   1  16   4      131.00      132.24       23.00 o
   2  16   4      245.82      258.54       31.85 o
   3  16   4      250.57      251.08       35.12 o
   4  16   4      170.69      169.13       39.06 o
   5  16   4       50.31       21.57       27.00 o
   6  16   4       46.87       58.96       29.26 o
   7  16   4      244.51      265.18       46.00 o
   8  16   4      -36.19        8.72       33.65 o
  -8  17   4      196.30      196.26       74.24 o
  -7  17   4       -9.37        7.36       43.21 o
  -6  17   4      144.30      199.28       27.91 o
  -5  17   4       -2.15        4.43       17.51 o
  -4  17   4      348.90      321.64       38.80 o
  -3  17   4     2600.28     2701.46      112.73 o
  -2  17   4      128.26      149.21       27.02 o
  -1  17   4     4118.07     4137.36      140.60 o
   0  17   4      444.19      409.84       58.91 o
   1  17   4     1041.48     1127.92       61.26 o
   2  17   4      593.88      598.61       50.49 o
   3  17   4      107.91       81.91       29.96 o
   4  17   4      -33.97        0.04       31.93 o
   5  17   4       50.58       28.68       32.41 o
   6  17   4       33.32       22.79       37.49 o
  -6  18   4      500.10      680.33       81.10 o
  -4  18   4      176.91      131.13       64.06 o
  -3  18   4        6.97        2.75       23.52 o
  -2  18   4       94.45      110.28       34.16 o
  -1  18   4      227.54      256.30       36.98 o
   0  18   4       74.57       74.51       23.93 o
   1  18   4      339.94      379.19       54.01 o
   2  18   4      252.50      323.05       42.81 o
   3  18   4       59.50      109.73       36.55 o
   4  18   4       77.64      112.29       46.04 o
 -16   1   5       84.13      110.53       21.09 o
 -15   1   5       43.84       63.31       15.99 o
 -14   1   5       74.55       81.18       16.12 o
 -13   1   5        7.09       15.18       13.45 o
 -12   1   5     3309.29     3082.17       83.86 o
 -11   1   5      405.75      404.30       29.95 o
 -10   1   5     4370.49     4222.81       89.89 o
  -9   1   5      386.00      400.15       26.42 o
  -8   1   5     4255.49     4121.29       81.73 o
  -7   1   5        7.41       21.61        8.41 o
  -6   1   5      191.18      110.85       16.02 o
  -5   1   5     1057.74      987.37       29.21 o
  -4   1   5      438.23      443.15       15.53 o
  -3   1   5     4031.06     4110.29       45.12 o
  -2   1   5    13835.16    14204.67       84.09 o
  -1   1   5     4295.20     3856.60       47.34 o
   0   1   5    12916.01    13580.72       76.74 o
   1   1   5     1457.68     1083.67       33.61 o
   2   1   5     4361.59     4428.21       56.35 o
   3   1   5      460.41      503.98       19.91 o
   4   1   5      106.64       99.15       10.07 o
   5   1   5      366.77      369.65       13.98 o
   6   1   5     1796.89     1789.30       36.73 o
   7   1   5     5002.30     4647.31       69.21 o
   8   1   5     8340.75     8106.51       93.85 o
   9   1   5     2732.66     2830.16       63.05 o
  10   1   5     4100.84     4315.26       82.82 o
  11   1   5       51.96       50.26       16.63 o
  12   1   5      113.38       81.46       22.09 o
  13   1   5      479.86      424.74       41.99 o
  14   1   5       90.19       45.50       27.27 o
  15   1   5      204.46       70.71       55.69 o
 -16   2   5       42.96       44.79       28.88 o
 -15   2   5       -8.50        0.38       16.79 o
 -14   2   5      108.31      110.85       19.82 o
 -13   2   5       41.48       49.60       14.41 o
 -12   2   5       38.48        0.00       15.64 o
 -11   2   5       43.20       16.28       14.47 o
 -10   2   5      838.63      909.64       39.99 o
  -9   2   5     1428.89     1434.17       49.73 o
  -8   2   5       83.48       86.65       11.81 o
  -7   2   5      213.87      263.20       19.72 o
  -6   2   5      145.19      135.88       13.71 o
  -5   2   5       -6.65        1.47        6.08 o
  -4   2   5     1752.62     1747.84       32.03 o
  -3   2   5      809.37      892.33       20.88 o
  -2   2   5      284.91      264.19       12.56 o
  -1   2   5      563.24      392.12       16.54 o
   0   2   5      699.56      752.54       16.94 o
   1   2   5     1708.29     1787.27       30.18 o
   2   2   5        7.73        4.35        7.11 o
   3   2   5      569.85      605.42       21.28 o
   4   2   5      499.68      568.94       18.95 o
   5   2   5      236.08      236.11       12.36 o
   6   2   5      442.45      472.11       17.97 o
   7   2   5        9.03       11.36        8.61 o
   8   2   5      -18.01        4.00       11.26 o
   9   2   5      137.62      147.94       15.82 o
  10   2   5      109.68      135.90       15.83 o
  11   2   5      870.89      802.06       46.29 o
  12   2   5       29.59       14.48       18.04 o
  13   2   5       20.81       15.92       18.21 o
  14   2   5      118.26      123.48       25.42 o
  15   2   5       64.08      145.92       41.28 o
 -16   3   5      462.04      518.27       58.78 o
 -15   3   5      108.08      101.09       21.45 o
 -14   3   5      786.63      729.07       44.72 o
 -13   3   5     1306.19     1197.73       56.03 o
 -12   3   5     1052.43     1000.15       48.33 o
 -11   3   5      344.60      308.60       27.82 o
 -10   3   5     2387.68     2417.48       66.32 o
  -9   3   5      655.04      607.79       34.12 o
  -8   3   5     3908.05     3965.11       74.93 o
  -7   3   5      621.33      691.60       32.91 o
  -6   3   5      419.56      446.63       18.55 o
  -5   3   5      905.06      897.94       22.55 o
  -4   3   5     1437.62     1393.18       27.80 o
  -3   3   5     6690.34     6680.08       66.54 o
  -2   3   5     6233.67     6302.13       54.61 o
  -1   3   5     1655.95     1543.19       27.63 o
   0   3   5    12315.63    12518.09       68.98 o
   1   3   5     1510.23     1061.15       30.32 o
   2   3   5     4725.79     4925.49       51.18 o
   3   3   5      374.15      383.08       13.45 o
   4   3   5       57.67       66.08        6.54 o
   5   3   5     1689.28     1693.30       32.49 o
   6   3   5      772.27      827.18       23.60 o
   7   3   5     5175.98     5150.21       71.71 o
   8   3   5     4169.08     4223.06       75.58 o
   9   3   5     1104.41     1054.82       46.01 o
  10   3   5     4072.43     3595.14       93.08 o
  11   3   5      410.02      416.71       32.81 o
  12   3   5     1320.01     1144.38       62.30 o
  13   3   5       75.63       30.11       22.80 o
  14   3   5       20.90      102.61       25.67 o
  15   3   5      148.91      340.16       55.67 o
 -16   4   5       15.99        0.01       34.03 o
 -15   4   5      106.24      105.59       23.57 o
 -14   4   5      171.63      169.66       23.65 o
 -13   4   5      136.25      164.48       19.09 o
 -12   4   5      274.66      208.35       25.36 o
 -11   4   5       45.25       19.09       13.55 o
 -10   4   5       62.99      102.11       13.23 o
  -9   4   5      558.17      572.25       32.10 o
  -8   4   5      736.99      828.10       34.42 o
  -7   4   5      448.34      426.85       24.50 o
  -6   4   5      252.60      257.30       15.84 o
  -5   4   5       30.81       31.72        6.63 o
  -4   4   5     2093.77     2376.13       33.90 o
  -3   4   5       18.95        0.02        7.49 o
  -2   4   5      227.88      326.93       10.55 o
  -1   4   5     1411.02     1516.70       24.95 o
   0   4   5      267.28      257.01       11.75 o
   1   4   5     2382.86     2566.61       28.66 o
   2   4   5     1407.77     1533.00       23.51 o
   3   4   5      888.79      971.28       20.32 o
   4   4   5      756.69      696.77       21.48 o
   5   4   5      187.25      242.37       13.26 o
   6   4   5      681.55      732.04       27.22 o
   7   4   5       -0.06        7.65       14.60 o
   8   4   5      356.56      424.51       24.76 o
   9   4   5      796.65      790.79       39.52 o
  10   4   5       36.58       38.81       13.98 o
  11   4   5      796.50      712.00       45.33 o
  12   4   5      115.46       45.98       27.18 o
  13   4   5      314.50      155.94       39.15 o
  14   4   5       48.84       65.73       26.11 o
  15   4   5       99.34        5.34       53.14 o
 -16   5   5      748.10      844.34      104.12 o
 -15   5   5      -39.19       15.16       33.24 o
 -14   5   5      795.49      861.46       42.70 o
 -13   5   5      927.44      918.45       44.90 o
 -12   5   5      609.61      622.59       35.45 o
 -11   5   5      374.55      383.31       26.60 o
 -10   5   5     1381.65     1429.29       50.52 o
  -9   5   5      801.03      859.37       37.04 o
  -8   5   5     1887.63     1869.57       54.61 o
  -7   5   5      103.43      121.49       12.61 o
  -6   5   5     1404.89     1392.68       32.93 o
  -5   5   5     1165.31     1231.17       29.72 o
  -4   5   5      173.50      156.58       12.23 o
  -3   5   5     3391.79     3732.12       41.90 o
  -2   5   5     6152.75     6198.32       54.51 o
  -1   5   5      921.35      571.36       23.68 o
   0   5   5    11345.54    11589.47       69.65 o
   1   5   5     2113.15     1380.13       30.92 o
   2   5   5     5853.17     6256.74       54.59 o
   3   5   5      232.49      139.69       12.64 o
   4   5   5       13.21       13.05        6.27 o
   5   5   5     2022.59     1892.76       44.58 o
   6   5   5       57.66       62.91        8.98 o
   7   5   5     1619.54     1547.18       50.35 o
   8   5   5     3278.25     3188.71       74.96 o
   9   5   5       12.38       50.90       11.36 o
  10   5   5     4916.32     4380.26      102.93 o
  11   5   5       43.47       34.82       17.63 o
  12   5   5     2365.23     2229.31       79.36 o
  13   5   5      344.84      282.19       36.41 o
  14   5   5       26.63        6.91       30.08 o
 -15   6   5      135.04      106.00       50.76 o
 -14   6   5        5.71        0.47       17.88 o
 -13   6   5     1261.29     1249.67       52.24 o
 -12   6   5     1023.84      993.90       45.63 o
 -11   6   5     1106.03     1092.82       47.82 o
 -10   6   5      176.40      150.31       19.31 o
  -9   6   5      225.90      224.60       22.40 o
  -8   6   5      126.23      133.86       15.10 o
  -7   6   5       57.33       74.06        9.77 o
  -6   6   5      343.66      408.42       18.19 o
  -5   6   5       40.60       45.46        8.28 o
  -4   6   5       58.37       67.77        8.17 o
  -3   6   5     1376.32     1437.78       33.25 o
  -2   6   5      864.34      876.78       25.03 o
  -1   6   5     7922.61     7808.20       62.95 o
   0   6   5     1680.23      867.61       31.84 o
   1   6   5      823.30      847.79       21.31 o
   2   6   5      104.70      112.46       10.42 o
   3   6   5        5.28        1.57        5.97 o
   4   6   5       38.54       37.31        8.95 o
   5   6   5      338.91      317.81       21.29 o
   6   6   5      192.45      234.79       16.58 o
   7   6   5     1176.93     1197.67       43.04 o
   8   6   5      433.50      433.71       25.59 o
   9   6   5     2920.41     2821.73       75.86 o
  10   6   5      210.60      197.56       23.57 o
  11   6   5      520.26      475.57       38.03 o
  12   6   5      202.95      170.85       28.89 o
  13   6   5       79.84       63.29       22.00 o
  14   6   5      -40.03        3.79       53.60 o
 -14   7   5      163.22      211.55       48.00 o
 -13   7   5      121.97      135.02       21.12 o
 -12   7   5      867.20      854.05       47.35 o
 -11   7   5      138.65      154.20       19.58 o
 -10   7   5     2313.10     2078.38       66.39 o
  -9   7   5       27.69       38.92       13.60 o
  -8   7   5     3443.96     3549.44       64.06 o
  -7   7   5      115.06      151.54       12.45 o
  -6   7   5      172.14      188.69       14.73 o
  -5   7   5     1232.09     1286.70       31.67 o
  -4   7   5        2.97        0.49        7.81 o
  -3   7   5      652.94      702.14       23.54 o
  -2   7   5     3147.69     3027.42       49.28 o
  -1   7   5      316.86      126.58       17.75 o
   0   7   5     7795.10     7859.90       66.22 o
   1   7   5      471.98       22.80       25.11 o
   2   7   5     3597.81     3770.62       53.40 o
   3   7   5       28.70        4.48        9.85 o
   4   7   5       85.32       79.37        9.83 o
   5   7   5     2945.38     3164.61       50.46 o
   6   7   5       87.79      106.26       10.11 o
   7   7   5       65.69       43.00       10.42 o
   8   7   5     5137.98     5012.56       96.33 o
   9   7   5      650.92      614.88       36.64 o
  10   7   5     3169.69     2894.19       84.36 o
  11   7   5       67.31       90.75       18.42 o
  12   7   5      948.07      828.61       58.91 o
  13   7   5      338.39      245.17       40.76 o
  14   7   5       82.86       63.24       44.49 o
 -13   8   5      596.50      581.39       45.96 o
 -12   8   5       10.81        6.45       17.04 o
 -11   8   5     3195.89     2976.33       92.34 o
 -10   8   5      243.16      236.36       23.01 o
  -9   8   5     1004.33      973.27       49.26 o
  -8   8   5        8.56       17.05       10.33 o
  -7   8   5       62.89       96.12       11.08 o
  -6   8   5        9.47       27.49        9.80 o
  -5   8   5      938.27     1035.07       30.77 o
  -4   8   5       -4.41        7.03        8.52 o
  -3   8   5     4942.84     5125.16       73.16 o
  -2   8   5     1981.10     1786.90       39.59 o
  -1   8   5     9039.10     9237.98       77.88 o
   0   8   5     1589.03      400.79       41.93 o
   1   8   5     4367.26     4456.03       65.24 o
   2   8   5       52.59       27.49        9.98 o
   3   8   5      724.67      770.48       26.73 o
   4   8   5      639.29      718.42       25.13 o
   5   8   5      297.20      421.27       16.09 o
   6   8   5      123.03      129.33       11.85 o
   7   8   5     1945.34     1888.93       47.05 o
   8   8   5     1852.19     1835.78       59.36 o
   9   8   5     3307.31     3190.21       81.89 o
  10   8   5      385.64      371.08       37.09 o
  11   8   5     1077.25     1009.42       63.06 o
  12   8   5        2.53        0.79       22.15 o
  13   8   5       26.18       22.36       27.12 o
 -13   9   5        6.21        5.49       27.00 o
 -12   9   5      622.87      620.69       52.52 o
 -11   9   5       21.53        0.60       15.57 o
 -10   9   5     1488.88     1372.15       75.19 o
  -9   9   5       74.04       36.64       20.31 o
  -8   9   5      757.87      760.70       38.14 o
  -7   9   5       31.25       42.91        9.31 o
  -6   9   5      177.49      134.76       18.40 o
  -5   9   5      116.57      137.07       13.99 o
  -4   9   5      327.10      363.44       17.06 o
  -3   9   5      649.90      727.69       27.84 o
  -2   9   5     2998.12     3054.59       49.84 o
  -1   9   5     1325.15     1000.47       32.56 o
   0   9   5     2727.18     2658.78       47.11 o
   1   9   5      495.84      318.32       26.20 o
   2   9   5      759.83      854.57       24.14 o
   3   9   5      159.41      180.15       11.67 o
   4   9   5      100.33      112.07       13.36 o
   5   9   5       31.84       24.15        9.64 o
   6   9   5     1446.74     1574.17       45.53 o
   7   9   5     1610.35     1548.55       53.37 o
   8   9   5     1334.12     1304.98       60.38 o
   9   9   5     1120.98     1096.44       58.19 o
  10   9   5      201.78      198.16       28.91 o
  11   9   5      -12.48        0.95       21.08 o
  12   9   5       51.22       51.61       28.04 o
  13   9   5      219.84      101.01       51.80 o
 -12  10   5       33.92       39.08       21.91 o
 -11  10   5     1169.54     1102.87       69.41 o
 -10  10   5      292.25      299.20       35.27 o
  -9  10   5     3108.36     2947.90       93.04 o
  -8  10   5      406.81      426.55       34.56 o
  -7  10   5     1237.11     1216.92       55.26 o
  -6  10   5      498.46      551.31       31.05 o
  -5  10   5        8.46        6.42       10.70 o
  -4  10   5     1585.18     1747.25       38.96 o
  -3  10   5      188.08      187.29       15.31 o
  -2  10   5     1192.71     1284.61       36.77 o
  -1  10   5     2438.64     2491.04       50.03 o
   0  10   5      350.95      207.61       24.31 o
   1  10   5     3628.53     3777.73       79.11 o
   2  10   5     1050.48     1075.99       39.27 o
   3  10   5      337.34      393.90       18.17 o
   4  10   5      157.00      177.45       16.45 o
   5  10   5      199.35      210.71       23.39 o
   6  10   5     2173.20     2109.41       73.92 o
   7  10   5     1002.08      925.49       52.30 o
   8  10   5     1933.68     1835.62       73.95 o
   9  10   5     2105.81     1982.96       80.31 o
  10  10   5       45.66       50.24       17.76 o
  11  10   5      457.03      432.79       41.84 o
  12  10   5      491.12      468.97       52.04 o
  13  10   5      121.16       75.86       42.27 o
 -11  11   5      696.44      622.01       55.43 o
 -10  11   5     1009.97      911.89       64.20 o
  -9  11   5      128.68      134.26       22.09 o
  -8  11   5       85.38       77.49       18.78 o
  -7  11   5       48.68       36.19       16.45 o
  -6  11   5       14.21        8.82       12.45 o
  -5  11   5      978.40      946.52       42.07 o
  -4  11   5      619.39      587.12       35.90 o
  -3  11   5      160.77      245.58       13.41 o
  -2  11   5     2327.54     2410.16       53.93 o
  -1  11   5     1175.02      884.12       43.91 o
   0  11   5     1082.01     1043.80       35.52 o
   1  11   5      495.14      422.42       27.04 o
   2  11   5        2.27        0.57       13.12 o
   3  11   5       13.70       32.02       10.73 o
   4  11   5      180.66      163.81       18.36 o
   5  11   5       21.61       39.08       11.15 o
   6  11   5      601.18      517.28       35.07 o
   7  11   5      755.38      734.19       40.47 o
   8  11   5     2054.57     2055.81       68.29 o
   9  11   5      210.99      215.07       27.37 o
  10  11   5       50.12       54.49       23.04 o
  11  11   5       60.08       67.38       21.18 o
  12  11   5       69.20       76.03       32.73 o
 -11  12   5      130.99      160.94       30.15 o
 -10  12   5      205.19      217.79       27.77 o
  -9  12   5      680.24      678.10       41.40 o
  -8  12   5     3013.04     2906.10       93.00 o
  -7  12   5     3201.99     3305.09       82.35 o
  -6  12   5      880.85      849.60       46.38 o
  -5  12   5       39.73       44.13       13.09 o
  -4  12   5     3952.09     4006.86      106.88 o
  -3  12   5      475.61      362.79       41.52 o
  -2  12   5     3022.75     3112.59       71.02 o
  -1  12   5     1933.98     1551.65       58.14 o
   0  12   5     1421.86     1396.77       45.99 o
   1  12   5     4335.42     4351.04       87.70 o
   2  12   5     1937.19     1887.73       63.94 o
   3  12   5     2465.78     2382.83       78.65 o
   4  12   5      144.04      136.93       23.74 o
   5  12   5       61.86       45.29       17.56 o
   6  12   5     3302.34     3112.80       93.24 o
   7  12   5      116.62      102.45       22.86 o
   8  12   5     1310.59     1308.08       64.14 o
   9  12   5     1584.84     1562.10       86.27 o
  10  12   5       25.44        0.46       30.10 o
  11  12   5     1079.12     1128.18       90.90 o
  12  12   5      224.77      112.57       75.31 o
 -10  13   5       21.59       33.83       23.78 o
  -9  13   5      139.51       93.47       29.33 o
  -8  13   5      213.22      171.99       32.33 o
  -7  13   5        9.19        0.03       16.71 o
  -6  13   5       -4.14        8.97       18.04 o
  -5  13   5        1.74       26.10       17.66 o
  -4  13   5      179.12      183.29       26.34 o
  -3  13   5      236.21      276.79       25.13 o
  -2  13   5     1072.10     1031.22       49.17 o
  -1  13   5      378.28      300.84       32.58 o
   0  13   5      759.15      685.95       38.52 o
   1  13   5        4.60       10.94       13.88 o
   2  13   5      943.82      921.59       51.60 o
   3  13   5      397.99      435.67       42.84 o
   4  13   5      299.47      295.94       32.50 o
   5  13   5      112.43      133.31       23.64 o
   6  13   5        0.67       71.72       13.79 o
   7  13   5      414.34      414.58       43.66 o
   8  13   5      -27.46        9.59       21.30 o
   9  13   5       75.95       83.15       27.95 o
  10  13   5      984.47     1055.39       85.01 o
  11  13   5      164.60      175.14       40.61 o
  -9  14   5      755.89      693.44       80.79 o
  -8  14   5      146.21      158.20       28.87 o
  -7  14   5      263.93      222.42       33.19 o
  -6  14   5      157.36      150.72       24.88 o
  -5  14   5      125.04      130.13       23.88 o
  -4  14   5      458.16      540.54       39.41 o
  -3  14   5     1026.20     1070.10       50.01 o
  -2  14   5      659.70      606.04       40.56 o
  -1  14   5     4109.41     4058.26       96.16 o
   0  14   5      511.08      171.54       44.84 o
   1  14   5     2708.43     2911.04       79.34 o
   2  14   5       11.82       20.49       24.03 o
   3  14   5        2.15        9.92       17.64 o
   4  14   5      485.89      413.83       45.71 o
   5  14   5       84.52      144.04       19.96 o
   6  14   5      276.19      305.68       35.74 o
   7  14   5     1031.11      853.81       69.12 o
   8  14   5      107.94      122.81       50.26 o
   9  14   5     3201.44     3134.55      216.06 o
  10  14   5       46.52       50.25       32.76 o
  -8  15   5     1599.53     1269.94      161.91 o
  -7  15   5       -0.31       15.22       26.50 o
  -6  15   5      659.77      665.38       50.72 o
  -5  15   5      174.10      229.65       27.18 o
  -4  15   5       45.55       58.45       19.87 o
  -3  15   5       79.92      117.46       20.13 o
  -2  15   5      567.01      473.05       44.58 o
  -1  15   5      364.56      307.58       39.06 o
   0  15   5       55.85       17.91       27.18 o
   1  15   5      134.32      171.47       24.29 o
   2  15   5      877.89      947.58       79.17 o
   3  15   5      239.56      206.31       34.99 o
   4  15   5      931.27      833.47       83.97 o
   5  15   5      511.61      449.07       64.33 o
   6  15   5        6.88       18.55       23.89 o
   7  15   5       50.19       41.43       35.48 o
   8  15   5      -43.69        3.47       29.73 o
   9  15   5      191.56      239.77       63.90 o
  -7  16   5      -29.84        0.48       44.65 o
  -6  16   5      -21.31        0.14       28.62 o
  -5  16   5       47.56       54.02       19.71 o
  -4  16   5      121.45      123.74       22.52 o
  -3  16   5     1529.17     1510.43       73.89 o
  -2  16   5      769.73      669.21       55.04 o
  -1  16   5     5372.62     5033.52      160.64 o
   0  16   5     1200.49      238.91      109.29 o
   1  16   5     2132.18     2033.46       86.90 o
   2  16   5       38.62       27.13       31.06 o
   3  16   5       -0.94        1.13        9.76 o
   4  16   5       41.77       44.68       26.49 o
   5  16   5      110.50       94.19       35.67 o
   6  16   5       35.32       60.76       31.36 o
   7  16   5     1157.46     1179.28      134.99 o
   8  16   5     1260.18     1274.07      146.53 o
  -6  17   5      652.59      800.76      103.36 o
  -5  17   5      -11.52        0.27       30.87 o
  -4  17   5       40.64       46.25       24.62 o
  -3  17   5      127.92      144.74       28.96 o
  -2  17   5      249.47      259.82       38.96 o
  -1  17   5       51.73        0.75       32.88 o
   0  17   5      318.45      414.47       49.12 o
   1  17   5      374.18      340.78       88.66 o
   2  17   5       53.49       12.01       31.17 o
   3  17   5       44.41        0.05       30.13 o
   4  17   5      779.78      785.62      110.61 o
   5  17   5       72.51       35.64       48.56 o
 -15   0   6     1226.67     1286.20       96.28 o
 -14   0   6     1676.19     1710.05       93.19 o
 -13   0   6      818.79      813.59       65.38 o
 -12   0   6     1176.70     1166.53       74.73 o
 -11   0   6     1739.80     1658.25       88.43 o
 -10   0   6     1171.99     1205.52       70.34 o
  -9   0   6     9939.62     9330.85      191.59 o
  -8   0   6     2100.12     2166.16       86.36 o
  -7   0   6      641.85      676.43       47.07 o
  -6   0   6     3866.08     3804.88       91.27 o
  -5   0   6     1571.86     1579.93       48.32 o
  -4   0   6     9150.14     8782.40      113.49 o
  -3   0   6     1094.79      951.24       40.08 o
  -2   0   6    36771.81    34547.75      276.96 o
  -1   0   6     7802.91      774.49      161.76 x
   0   0   6     1840.48     1874.83       48.53 o
   1   0   6     6005.23     5594.55       88.67 o
   2   0   6     1269.22      958.78       46.74 o
   3   0   6      145.54      114.79       16.90 o
   4   0   6      259.71      309.38       22.81 o
   5   0   6      284.08      280.46       33.33 o
   6   0   6       39.35       30.40       14.71 o
   7   0   6     4575.80     4686.15       86.88 o
   8   0   6    16332.59    15443.93      173.09 o
   9   0   6      346.64      293.06       33.43 o
  10   0   6     5630.87     5310.16      185.44 o
  11   0   6      649.11      670.69       66.45 o
  12   0   6      748.83      743.05       76.20 o
  13   0   6       65.13      111.21       33.96 o
  14   0   6      -49.51        0.01       41.22 o
 -15   1   6      154.92      268.61       27.96 o
 -14   1   6       62.85       53.90       17.26 o
 -13   1   6      908.02      868.89       48.34 o
 -12   1   6      152.05      175.60       21.73 o
 -11   1   6      163.43       71.98       22.08 o
 -10   1   6       93.43       89.93       17.30 o
  -9   1   6        1.02        6.87       12.02 o
  -8   1   6      681.06      693.04       35.21 o
  -7   1   6      232.94      243.60       19.15 o
  -6   1   6       64.19       94.40       10.23 o
  -5   1   6      731.18      707.78       25.88 o
  -4   1   6      103.76      116.54       10.02 o
  -3   1   6       34.26       28.95        7.01 o
  -2   1   6      615.61      646.63       19.35 o
  -1   1   6      411.16      285.43       19.97 o
   0   1   6      534.32      485.62       16.69 o
   1   1   6     1480.93     1411.01       31.31 o
   2   1   6     2146.82     2046.39       39.49 o
   3   1   6       12.06        4.50        7.38 o
   4   1   6       13.67       25.14        8.11 o
   5   1   6      205.14      212.42       20.96 o
   6   1   6      432.03      486.97       22.51 o
   7   1   6      134.92      158.03       10.72 o
   8   1   6     3661.45     3593.08       58.15 o
   9   1   6      595.45      636.29       27.32 o
  10   1   6       -7.35       22.01       19.28 o
  11   1   6       23.49       25.69       17.43 o
  12   1   6      637.97      569.44       49.74 o
  13   1   6      223.95      233.02       32.88 o
  14   1   6      469.03      720.23       67.58 o
 -16   2   6      551.78      742.50       66.12 o
 -15   2   6       98.63      111.90       24.98 o
 -14   2   6     1775.02     1705.58       68.57 o
 -13   2   6      289.87      240.11       28.30 o
 -12   2   6     2134.17     2047.50       70.31 o
 -11   2   6       -0.62       18.36        8.21 o
 -10   2   6      351.00      323.22       27.51 o
  -9   2   6      828.99      876.07       40.38 o
  -8   2   6     1674.22     1717.13       54.43 o
  -7   2   6       -1.79        1.59        9.89 o
  -6   2   6     2487.10     2391.44       59.98 o
  -5   2   6       25.45        8.46        8.96 o
  -4   2   6     1260.10     1209.26       32.46 o
  -3   2   6      116.85      137.05        9.69 o
  -2   2   6      427.56      404.39       15.71 o
  -1   2   6     5948.37     5935.65       52.94 o
   0   2   6     5508.43     4074.95       47.62 o
   1   2   6     1689.69     1092.91       33.85 o
   2   2   6     4878.65     5129.84       59.37 o
   3   2   6      314.99      220.64       17.61 o
   4   2   6     5221.96     5028.68       72.62 o
   5   2   6      896.48      824.57       36.70 o
   6   2   6     4611.62     4605.09       67.95 o
   7   2   6        5.87        0.16        6.27 o
   8   2   6      162.58      170.89       12.83 o
   9   2   6      369.31      378.00       24.76 o
  10   2   6     1420.98     1448.17       65.97 o
  11   2   6       11.56        1.90       19.86 o
  12   2   6      149.05      167.81       29.02 o
  13   2   6       20.82        2.92       19.06 o
  14   2   6       10.05       38.16       33.06 o
  15   2   6      518.01     1654.95      101.96 o
 -16   3   6      109.84       94.26       53.37 o
 -15   3   6      217.77      217.55       40.18 o
 -14   3   6       55.43       53.49       14.60 o
 -13   3   6       80.50       18.29       18.44 o
 -12   3   6      141.31       99.13       21.19 o
 -11   3   6      763.94      684.02       41.24 o
 -10   3   6      151.17      160.52       18.51 o
  -9   3   6        0.36        8.04       19.32 o
  -8   3   6      580.64      597.57       31.80 o
  -7   3   6      967.62      990.65       36.75 o
  -6   3   6      288.32      307.56       18.79 o
  -5   3   6     2271.55     2299.85       43.96 o
  -4   3   6       13.86        2.15        7.70 o
  -3   3   6      501.92      544.00       18.57 o
  -2   3   6      855.63      882.29       20.18 o
  -1   3   6      554.31      448.62       16.74 o
   0   3   6      339.35      284.91       12.69 o
   1   3   6      174.19      132.77       10.22 o
   2   3   6      127.67      120.22       10.06 o
   3   3   6       28.79       22.63        9.05 o
   4   3   6      938.80      913.59       37.89 o
   5   3   6      824.95      907.69       29.86 o
   6   3   6       67.63       80.73        8.79 o
   7   3   6      104.10      118.56       12.02 o
   8   3   6      -11.81        3.72       12.56 o
   9   3   6     2398.70     2210.66       81.11 o
  10   3   6      118.26      129.93       21.76 o
  11   3   6     2089.67     1905.85       83.67 o
  12   3   6      182.46      171.51       30.42 o
  13   3   6       94.98       56.21       28.39 o
  14   3   6       75.58      136.95       56.04 o
 -15   4   6       85.37       96.22       47.87 o
 -14   4   6      206.45      212.65       25.85 o
 -13   4   6      223.86      217.10       24.33 o
 -12   4   6      529.41      508.92       33.83 o
 -11   4   6       62.15      109.19       13.02 o
 -10   4   6       76.52       65.17       14.41 o
  -9   4   6       60.44       73.50       13.37 o
  -8   4   6     6296.55     6224.26       92.94 o
  -7   4   6     1270.75     1303.03       39.23 o
  -6   4   6     9018.14     8806.21       97.43 o
  -5   4   6    10277.31    10090.85       92.32 o
  -4   4   6     4156.79     4087.74       61.21 o
  -3   4   6      145.68      101.65       15.57 o
  -2   4   6       19.42        5.24        6.38 o
  -1   4   6     1792.51     1798.04       31.36 o
   0   4   6      715.76      419.22       20.47 o
   1   4   6     3145.50     3307.09       41.75 o
   2   4   6     7414.89     7004.15       77.01 o
   3   4   6      119.08       20.89       13.62 o
   4   4   6     2516.12     2449.91       60.55 o
   5   4   6    10807.90    10718.09      117.90 o
   6   4   6       61.13       38.87       11.29 o
   7   4   6     6339.75     6061.11       89.32 o
   8   4   6      842.53      750.77       38.94 o
   9   4   6      433.66      452.32       34.40 o
  10   4   6     2295.64     2228.06       71.92 o
  11   4   6     1147.91     1070.95       63.03 o
  12   4   6     1289.24     1441.43       90.33 o
  13   4   6       34.85        7.26       24.92 o
 -14   5   6      196.85      143.63       37.09 o
 -13   5   6      240.31      137.32       25.06 o
 -12   5   6      492.99      484.75       33.75 o
 -11   5   6      302.94      275.73       26.51 o
 -10   5   6      707.98      690.72       37.95 o
  -9   5   6      526.86      567.23       31.87 o
  -8   5   6       91.37       82.52       14.65 o
  -7   5   6      864.43      905.09       34.97 o
  -6   5   6       89.08      111.94       11.01 o
  -5   5   6      307.08      261.73       17.65 o
  -4   5   6     2356.19     2359.73       49.85 o
  -3   5   6      170.23      140.02       13.56 o
  -2   5   6     1171.78     1176.47       31.12 o
  -1   5   6      501.49      297.19       19.27 o
   0   5   6      100.42       61.44        8.92 o
   1   5   6      789.87      883.95       19.50 o
   2   5   6      326.14      318.98       14.80 o
   3   5   6     2405.69     2515.54       43.40 o
   4   5   6       19.17       12.03        7.07 o
   5   5   6     6834.06     6770.78       78.95 o
   6   5   6     3212.34     3152.32       60.55 o
   7   5   6       47.58       54.69       10.78 o
   8   5   6      205.67      236.58       23.67 o
   9   5   6       36.51       60.19       18.81 o
  10   5   6      243.16      258.57       25.25 o
  11   5   6      808.63      766.58       53.20 o
  12   5   6      668.68      607.68       52.73 o
  13   5   6      131.81       85.17       49.62 o
 -13   6   6        4.48        4.74       17.73 o
 -12   6   6     1129.97     1005.81       49.50 o
 -11   6   6       25.91        1.60       13.93 o
 -10   6   6      359.25      363.47       27.78 o
  -9   6   6        3.03        9.66       11.54 o
  -8   6   6      497.05      517.15       28.19 o
  -7   6   6      628.87      677.42       27.46 o
  -6   6   6     4197.49     4069.90       65.93 o
  -5   6   6     1334.19     1401.05       36.22 o
  -4   6   6       56.68        3.21       14.37 o
  -3   6   6     1874.34     1853.46       41.52 o
  -2   6   6      697.09      564.79       26.23 o
  -1   6   6      690.55      647.71       23.12 o
   0   6   6     4931.46     4935.79       58.18 o
   1   6   6     3172.65     2527.36       43.14 o
   2   6   6     1582.32     1615.29       34.86 o
   3   6   6     1010.90      964.93       28.94 o
   4   6   6     4926.19     4880.65       69.74 o
   5   6   6        8.45        2.37        8.60 o
   6   6   6      142.36      128.55       16.13 o
   7   6   6       -3.48        2.02       16.79 o
   8   6   6     1677.50     1502.42       65.42 o
   9   6   6      185.92      220.33       20.68 o
  10   6   6     1563.11     1493.73       59.84 o
  11   6   6      886.36      899.25       68.38 o
  12   6   6      287.90      305.23       43.78 o
  13   6   6      304.81      171.09       77.04 o
 -13   7   6       16.54       11.15       19.96 o
 -12   7   6      113.52      126.96       22.73 o
 -11   7   6       31.07       30.28       22.20 o
 -10   7   6      895.72      923.45       42.91 o
  -9   7   6        2.88       16.49       13.73 o
  -8   7   6     1415.63     1459.80       46.20 o
  -7   7   6      688.91      733.54       30.85 o
  -6   7   6      176.74      213.52       15.02 o
  -5   7   6     3987.50     3991.50       69.70 o
  -4   7   6       54.68       37.25       12.31 o
  -3   7   6     2803.77     2907.07       51.39 o
  -2   7   6      204.86        1.41       16.98 o
  -1   7   6      478.06      519.27       18.69 o
   0   7   6      157.86       72.81       12.35 o
   1   7   6      320.24      321.85       14.98 o
   2   7   6      331.38      316.88       19.10 o
   3   7   6      134.44      123.31       14.40 o
   4   7   6       20.51       20.91        7.45 o
   5   7   6      536.84      521.44       23.13 o
   6   7   6     1358.96     1450.57       45.28 o
   7   7   6     1563.60     1517.63       52.52 o
   8   7   6     3024.21     2836.64       76.39 o
   9   7   6      329.61      383.68       32.59 o
  10   7   6      525.78      503.97       42.78 o
  11   7   6      302.32      300.85       42.59 o
  12   7   6      446.76      440.77       51.22 o
  13   7   6       -2.28       42.85       66.91 o
 -13   8   6      374.81      342.16       87.62 o
 -12   8   6      248.29      227.85       35.60 o
 -11   8   6      926.25      892.48       61.49 o
 -10   8   6       52.99       32.61       21.65 o
  -9   8   6     2704.80     2696.53       85.98 o
  -8   8   6       51.67       41.40       15.82 o
  -7   8   6      -16.48        0.01       12.60 o
  -6   8   6      203.30      171.56       18.15 o
  -5   8   6        0.13        0.37       14.74 o
  -4   8   6     8346.54     8353.64      110.96 o
  -3   8   6      751.90      609.00       30.03 o
  -2   8   6     4700.19     4775.23       67.67 o
  -1   8   6     1342.72      429.15       37.25 o
   0   8   6     1730.56     1648.54       35.95 o
   1   8   6     2510.11     2139.49       48.83 o
   2   8   6      250.49       96.31       17.61 o
   3   8   6      282.92      327.51       20.22 o
   4   8   6      342.12      383.24       19.61 o
   5   8   6      132.67      178.46       13.78 o
   6   8   6      374.30      380.79       27.61 o
   7   8   6      406.73      419.41       33.38 o
   8   8   6     3859.30     3456.57      104.26 o
   9   8   6     1202.48     1120.37       60.55 o
  10   8   6     3565.57     3453.06      107.39 o
  11   8   6      151.20      127.01       31.98 o
  12   8   6       87.47       79.00       38.87 o
  13   8   6      -42.82       30.47       53.38 o
 -12   9   6        5.20        3.16       22.84 o
 -11   9   6      846.85      801.66       59.94 o
 -10   9   6      634.54      665.81       49.99 o
  -9   9   6       -3.26       23.93       15.52 o
  -8   9   6       29.60       48.45       14.79 o
  -7   9   6       -1.44       33.72       14.54 o
  -6   9   6      177.14      215.82       22.50 o
  -5   9   6      210.65      240.49       20.19 o
  -4   9   6      433.51      413.67       27.29 o
  -3   9   6     2992.29     2928.85       66.36 o
  -2   9   6      887.12      699.51       31.52 o
  -1   9   6     3058.16     3082.29       49.66 o
   0   9   6     3965.20     3412.94       61.12 o
   1   9   6      952.50      631.02       33.06 o
   2   9   6      920.90      924.11       40.96 o
   3   9   6       50.78       32.04       10.51 o
   4   9   6      131.50      121.37       15.93 o
   5   9   6       52.79       72.72       16.26 o
   6   9   6      266.75      275.04       24.97 o
   7   9   6     2320.17     2136.06       80.41 o
   8   9   6       67.49       56.23       21.38 o
   9   9   6     2408.14     2411.95       86.13 o
  10   9   6       22.10       38.40       26.97 o
  11   9   6      339.40      298.20       55.23 o
  12   9   6      445.55      476.66       63.22 o
 -11  10   6      -23.14        7.46       21.32 o
 -10  10   6       49.97       65.99       21.72 o
  -9  10   6       18.69       34.01       14.71 o
  -8  10   6      995.23      978.93       52.85 o
  -7  10   6        4.45        8.75       14.76 o
  -6  10   6      959.88      977.72       49.51 o
  -5  10   6       51.29       45.72       17.76 o
  -4  10   6       76.86       85.69       16.15 o
  -3  10   6      467.20      502.12       25.40 o
  -2  10   6       55.68        7.28       12.19 o
  -1  10   6     2053.70     2219.74       51.87 o
   0  10   6      782.39      242.93       35.87 o
   1  10   6       40.77       31.97       11.93 o
   2  10   6     1336.25     1402.59       58.92 o
   3  10   6      151.37      174.22       18.55 o
   4  10   6     3724.37     3508.14       87.27 o
   5  10   6      100.90      102.07       21.95 o
   6  10   6     2148.73     2080.43       75.39 o
   7  10   6      140.25      136.15       23.06 o
   8  10   6       -5.21        1.03       19.34 o
   9  10   6      929.62      886.26       56.01 o
  10  10   6       88.00       77.36       27.13 o
  11  10   6       77.12       74.47       37.11 o
  12  10   6      -17.18        4.84       47.59 o
 -11  11   6        9.04        2.57       23.41 o
 -10  11   6      330.04      334.16       39.14 o
  -9  11   6       13.10       20.75       14.79 o
  -8  11   6      824.09      859.35       49.91 o
  -7  11   6     2213.37     2107.89       77.86 o
  -6  11   6      345.50      348.03       32.04 o
  -5  11   6     3064.40     3013.28       85.96 o
  -4  11   6      145.59      149.08       19.76 o
  -3  11   6      783.94      773.19       48.52 o
  -2  11   6      264.81      191.74       23.77 o
  -1  11   6      738.79      833.08       35.86 o
   0  11   6      172.74       37.13       22.28 o
   1  11   6      555.67      537.52       38.37 o
   2  11   6        1.01        7.65       17.75 o
   3  11   6      942.53      882.73       44.47 o
   4  11   6     1099.41      954.63       56.18 o
   5  11   6      104.42       81.97       23.02 o
   6  11   6     1466.41     1396.41       64.76 o
   7  11   6        2.88        3.30       16.09 o
   8  11   6      546.58      562.23       42.20 o
   9  11   6     1272.91     1297.41       65.74 o
  10  11   6       37.95       82.95       24.35 o
  11  11   6     1868.21     1959.58      175.22 o
 -10  12   6      358.27      354.58       57.73 o
  -9  12   6       38.32        9.83       18.22 o
  -8  12   6      424.58      314.24       37.54 o
  -7  12   6      352.62      373.34       34.54 o
  -6  12   6     2279.46     2154.22       78.63 o
  -5  12   6      376.29      364.90       37.40 o
  -4  12   6       88.80       52.77       21.05 o
  -3  12   6      182.73      224.29       20.41 o
  -2  12   6      197.83      265.89       20.93 o
  -1  12   6      204.57      252.27       20.84 o
   0  12   6       52.34        1.80       16.82 o
   1  12   6      213.31      226.93       21.24 o
   2  12   6      464.93      441.78       36.37 o
   3  12   6      117.35       67.16       22.56 o
   4  12   6      896.83      845.28       53.77 o
   5  12   6       55.43      106.97       18.22 o
   6  12   6        1.02       29.30       16.53 o
   7  12   6     3222.59     3040.75      117.45 o
   8  12   6      555.58      539.30       51.82 o
   9  12   6        2.59       28.45       36.78 o
  10  12   6       83.15       21.77       48.86 o
  11  12   6       52.52        4.26       52.62 o
 -10  13   6       95.61       72.09       52.86 o
  -9  13   6      637.84      661.14       73.65 o
  -8  13   6       29.58        4.45       18.89 o
  -7  13   6     1796.85     1751.61       82.85 o
  -6  13   6      666.51      617.16       50.65 o
  -5  13   6      980.05      917.21       58.59 o
  -4  13   6     1252.50     1173.40       64.90 o
  -3  13   6      146.45       45.14       23.37 o
  -2  13   6       59.34       59.77       17.27 o
  -1  13   6       88.43      103.62       18.56 o
   0  13   6       -2.28       13.13       13.85 o
   1  13   6     1663.96     1687.31       63.55 o
   2  13   6       48.22       64.52       17.73 o
   3  13   6     4112.22     3594.78      171.72 o
   4  13   6      848.06      792.17       77.17 o
   5  13   6     1236.49     1129.78       72.14 o
   6  13   6     2366.63     2205.11      101.24 o
   7  13   6      132.68      181.90       26.21 o
   8  13   6        2.66       21.16       26.81 o
   9  13   6      -24.06       27.97       44.60 o
  10  13   6      194.51      161.64       62.45 o
  -8  14   6      177.90       92.99       57.47 o
  -7  14   6      195.94      245.69       43.42 o
  -6  14   6       13.05       41.60       15.72 o
  -5  14   6        9.76        2.03       19.88 o
  -4  14   6      121.16      118.28       20.91 o
  -3  14   6      133.12      193.69       21.34 o
  -2  14   6       27.61        0.12       16.38 o
  -1  14   6      766.00      826.18       45.44 o
   0  14   6     1327.22     1218.53       65.62 o
   1  14   6      675.70      615.78       44.60 o
   2  14   6      505.59      412.96       49.09 o
   3  14   6      179.75      127.25       42.60 o
   4  14   6        3.98        0.08       18.99 o
   5  14   6        3.05       22.58       19.63 o
   6  14   6       19.18       77.39       25.54 o
   7  14   6     1039.25     1058.99      121.38 o
  -7  15   6      687.66      708.01       76.96 o
  -6  15   6      141.55      127.44       36.82 o
  -5  15   6     1228.30     1213.97       95.26 o
  -4  15   6      100.15      104.22       25.91 o
  -3  15   6     1305.92     1480.15       69.52 o
  -2  15   6      313.53       10.03       44.44 o
  -1  15   6      872.00      876.44       66.74 o
   0  15   6      240.39      174.84       42.19 o
   1  15   6      416.92      409.10       40.61 o
   2  15   6      162.74      165.40       31.78 o
   3  15   6       76.75      106.12       31.24 o
   4  15   6      121.81       79.67       46.71 o
   5  15   6       73.89      100.31       44.72 o
   6  15   6      171.61      156.26       55.25 o
   7  15   6      283.70      282.14       67.57 o
  -5  16   6       84.96       42.01       35.26 o
  -4  16   6       24.07       26.99       26.00 o
  -3  16   6      111.93      104.12       30.90 o
  -2  16   6      100.22      104.61       36.47 o
  -1  16   6        7.25       23.43       36.30 o
   0  16   6       47.76       71.79       32.99 o
   5  16   6       11.52        5.52       29.46 o
   6  16   6      269.11      223.77       69.48 o
  -4  17   6       66.55       68.42       45.12 o
  -3  17   6      720.67     1183.51       75.54 o
  -2  17   6      331.30      237.59       56.82 o
  -1  17   6      939.21     1547.68      116.65 o
   0  17   6      788.59     1492.71      107.23 o
 -15   1   7      107.54       47.56       48.63 o
 -14   1   7     1045.12     1118.11       63.28 o
 -13   1   7      218.93      161.79       26.22 o
 -12   1   7       86.73       50.85       19.73 o
 -11   1   7       45.82       44.77       14.74 o
 -10   1   7      181.78      153.43       22.15 o
  -9   1   7     2542.43     2232.65       73.36 o
  -8   1   7     1504.17     1352.15       54.27 o
  -7   1   7     2662.51     2548.17       69.46 o
  -6   1   7     5643.24     5263.47       94.04 o
  -5   1   7       66.30       65.72       12.90 o
  -4   1   7     5462.76     5566.90       69.57 o
  -3   1   7      455.59      398.07       21.49 o
  -2   1   7      124.37       95.76       12.77 o
  -1   1   7      118.02      104.61       10.06 o
   0   1   7       39.30       24.71        7.75 o
   1   1   7     5298.04     5105.57       65.65 o
   2   1   7     1376.49     1087.98       43.84 o
   3   1   7     1604.02     1589.04       46.91 o
   4   1   7     7045.61     6558.94      110.34 o
   5   1   7       13.75        6.82       15.36 o
   6   1   7     4816.01     5019.56       91.35 o
   7   1   7        8.39        0.02       10.65 o
   8   1   7      626.81      541.22       42.22 o
   9   1   7     1196.61     1095.94       59.68 o
  10   1   7       -4.50       34.79       21.30 o
  11   1   7      751.41      711.73       53.37 o
  12   1   7      191.39      231.60       29.96 o
  13   1   7      177.27      302.28       44.41 o
  14   1   7       79.14      582.46       40.28 o
 -15   2   7       82.84        0.43       26.74 o
 -14   2   7       39.30        1.16       23.23 o
 -13   2   7      266.07      148.70       28.63 o
 -12   2   7      624.44      555.11       40.31 o
 -11   2   7       84.49       97.50       17.42 o
 -10   2   7        5.55        6.97       12.91 o
  -9   2   7      224.25      186.30       23.12 o
  -8   2   7      342.10      355.58       26.74 o
  -7   2   7      890.68      872.10       43.24 o
  -6   2   7     1080.60      990.61       38.88 o
  -5   2   7      157.18      140.07       15.26 o
  -4   2   7        5.80        2.21        9.77 o
  -3   2   7      117.38      129.55       10.98 o
  -2   2   7      963.53      937.92       27.39 o
  -1   2   7      103.86       11.48       13.51 o
   0   2   7        4.89       30.48        8.17 o
   1   2   7      818.73      854.55       29.60 o
   2   2   7      866.05      773.02       32.40 o
   3   2   7      331.45      310.84       22.24 o
   4   2   7      413.45      436.22       25.11 o
   5   2   7       12.92        0.01       10.92 o
   6   2   7      -10.26        0.07       13.12 o
   7   2   7       38.98       78.79       12.02 o
   8   2   7      553.86      497.42       40.27 o
   9   2   7       -1.63       51.90       20.40 o
  10   2   7      -19.35       12.95       19.13 o
  11   2   7      162.88      228.82       27.01 o
  12   2   7      274.68      286.99       35.89 o
  13   2   7       14.94        0.40       29.54 o
 -14   3   7     1044.38     1013.87       70.83 o
 -13   3   7       13.82       40.08       14.96 o
 -12   3   7       -3.31        0.03       12.41 o
 -11   3   7       23.43       24.54       12.40 o
 -10   3   7      -17.58        0.01       13.02 o
  -9   3   7     1158.92     1102.82       45.89 o
  -8   3   7     1103.07     1056.67       44.80 o
  -7   3   7     1170.87     1209.67       38.40 o
  -6   3   7     6980.66     6554.61       89.41 o
  -5   3   7      127.19      132.90       15.97 o
  -4   3   7     4422.02     4232.16       78.91 o
  -3   3   7      487.45      416.45       25.05 o
  -2   3   7       91.03       81.44       10.47 o
  -1   3   7      113.35      112.22        9.59 o
   0   3   7       44.91       41.67        8.94 o
   1   3   7     3613.10     3478.12       55.96 o
   2   3   7     1888.94     1730.81       45.85 o
   3   3   7     1783.38     1705.93       48.13 o
   4   3   7     6507.95     6254.19      105.20 o
   5   3   7       90.94       54.24       18.50 o
   6   3   7     3330.18     2979.52      101.69 o
   7   3   7      -11.80        6.48       14.64 o
   8   3   7       38.92       33.38       16.54 o
   9   3   7       68.78       91.11       19.81 o
  10   3   7       -0.70       36.75       12.92 o
  11   3   7      613.54      712.45       48.47 o
  12   3   7      244.43      410.31       44.32 o
 -13   4   7       -5.72        0.40       19.08 o
 -12   4   7       12.06       25.46       13.61 o
 -11   4   7       79.74      100.08       16.77 o
 -10   4   7       -0.92        0.45        5.94 o
  -9   4   7      190.74      223.29       20.98 o
  -8   4   7      254.27      239.80       22.64 o
  -7   4   7      989.35      998.20       35.79 o
  -6   4   7      825.04      785.81       34.90 o
  -5   4   7      712.69      796.89       34.60 o
  -4   4   7      140.14      134.67       14.20 o
  -3   4   7        6.34        0.03        7.73 o
  -2   4   7      162.69      214.69       11.76 o
  -1   4   7      138.78      179.99       11.27 o
   0   4   7       41.16       42.52        6.67 o
   1   4   7      526.33      495.95       19.95 o
   2   4   7     1480.20     1553.63       36.45 o
   3   4   7      485.46      542.84       23.03 o
   4   4   7      612.52      695.46       26.39 o
   5   4   7      646.16      599.70       38.94 o
   6   4   7      -16.87        0.77       16.61 o
   7   4   7      -22.87        7.83       16.74 o
   8   4   7       56.79       83.78       19.12 o
   9   4   7      -39.36       15.72       21.95 o
  10   4   7      -48.36        6.17       23.15 o
  11   4   7        2.67       39.87       20.48 o
  12   4   7      293.41      260.86       54.92 o
 -13   5   7        6.19        5.80       24.96 o
 -12   5   7       -3.77        0.02       15.74 o
 -11   5   7        7.68        7.78       12.67 o
 -10   5   7        6.39        3.57       13.29 o
  -9   5   7      604.30      559.76       35.33 o
  -8   5   7     1715.20     1611.65       52.36 o
  -7   5   7     1940.71     1941.56       54.28 o
  -6   5   7     5032.27     4783.91       81.50 o
  -5   5   7       12.09        7.97       12.32 o
  -4   5   7     1888.36     1910.08       44.01 o
  -3   5   7      316.40      324.12       19.39 o
  -2   5   7       74.37       59.20       10.64 o
  -1   5   7       47.27       97.87        7.87 o
   0   5   7      471.94      458.32       18.02 o
   1   5   7     3548.81     3916.23       50.92 o
   2   5   7     2228.78     2048.40       44.19 o
   3   5   7     3815.28     3906.22       72.62 o
   4   5   7     2658.16     2526.84       73.23 o
   5   5   7       10.91       17.17       14.22 o
   6   5   7      854.32      873.58       41.87 o
   7   5   7      163.94      155.81       22.83 o
   8   5   7      251.21      232.15       27.80 o
   9   5   7       -8.30       11.11       20.47 o
  10   5   7      709.87      839.47       60.45 o
  11   5   7     1312.70     1157.12       85.89 o
  12   5   7      779.89      668.01      123.59 o
 -13   6   7      337.83      306.78       80.13 o
 -12   6   7       35.64       20.15       19.10 o
 -11   6   7       19.30       25.11       13.84 o
 -10   6   7      481.95      423.50       37.74 o
  -9   6   7      192.36      180.65       24.41 o
  -8   6   7      526.63      551.81       38.27 o
  -7   6   7      465.88      460.31       29.94 o
  -6   6   7       14.16        8.06       12.44 o
  -5   6   7     1750.21     1775.47       47.99 o
  -4   6   7      718.78      686.99       27.87 o
  -3   6   7     1665.90     1652.02       45.00 o
  -2   6   7      175.92      109.80       17.63 o
  -1   6   7       22.83        0.16        8.20 o
   0   6   7      783.32      878.75       23.58 o
   1   6   7       53.01        2.12        9.44 o
   2   6   7     1687.02     1939.06       44.10 o
   3   6   7      325.20      340.84       21.18 o
   4   6   7      -17.65        0.29       18.99 o
   5   6   7     1268.52     1222.58       48.54 o
   6   6   7      300.93      302.64       26.82 o
   7   6   7      766.29      710.69       44.87 o
   8   6   7       10.61       19.79       19.74 o
   9   6   7        2.00       42.85       28.63 o
  10   6   7      124.58      170.52       28.04 o
  11   6   7        1.44       28.16       21.27 o
  12   6   7      447.82      325.47       93.39 o
 -12   7   7       41.22       43.97       23.58 o
 -11   7   7       70.53       81.81       20.44 o
 -10   7   7      172.93      125.39       29.54 o
  -9   7   7      581.67      540.28       47.43 o
  -8   7   7     1297.14     1229.20       59.78 o
  -7   7   7     2081.07     1995.96       72.48 o
  -6   7   7     1111.20     1125.56       51.89 o
  -5   7   7      174.79      219.05       17.96 o
  -4   7   7     1418.95     1444.24       43.39 o
  -3   7   7      791.73      762.11       30.13 o
  -2   7   7      108.03       74.15       13.05 o
  -1   7   7       -1.96        0.00        9.26 o
   0   7   7      568.72      616.36       22.50 o
   1   7   7     1401.94     1455.14       50.47 o
   2   7   7     3194.87     3290.26       79.53 o
   3   7   7     3680.45     3426.54       99.90 o
   4   7   7      423.83      371.02       52.41 o
   5   7   7       57.01       69.12       23.36 o
   6   7   7     1665.89     1435.56      100.08 o
   7   7   7       30.92       73.76       21.53 o
   8   7   7       11.10       20.71       19.87 o
   9   7   7       -1.60        0.86       33.40 o
  10   7   7      777.51      741.02       64.14 o
  11   7   7     1352.12     1189.34      103.40 o
  12   7   7      220.75      151.76       77.09 o
 -12   8   7       73.90       51.73       42.72 o
 -11   8   7       62.06       70.41       24.41 o
 -10   8   7      844.55      871.53       57.89 o
  -9   8   7        8.01       17.65       18.21 o
  -8   8   7     2251.59     2174.37       79.33 o
  -7   8   7      145.15      166.54       22.04 o
  -6   8   7       43.50       67.05       13.45 o
  -5   8   7     2472.13     2510.54       74.88 o
  -4   8   7      704.44      761.77       35.78 o
  -3   8   7     1552.24     1621.22       46.02 o
  -2   8   7      611.50      539.84       27.63 o
  -1   8   7      151.84      106.46       16.14 o
   0   8   7     2978.25     3119.07       57.80 o
   1   8   7      264.40      179.84       24.72 o
   2   8   7     2280.43     2251.83       78.90 o
   3   8   7      206.89      198.49       31.05 o
   4   8   7      -15.31       10.25       14.21 o
   5   8   7     2753.44     2518.83      126.22 o
   6   8   7       30.94       69.75       20.90 o
   7   8   7     1294.40     1172.54       73.10 o
   8   8   7      -33.07        9.61       21.70 o
   9   8   7       63.26       80.04       31.37 o
  10   8   7      580.83      506.55       57.13 o
  11   8   7       67.30       21.25       47.99 o
 -11   9   7       -3.24        4.28       22.68 o
 -10   9   7      133.14      133.29       25.34 o
  -9   9   7      699.82      702.13       47.12 o
  -8   9   7      457.58      474.54       37.03 o
  -7   9   7      337.82      432.66       30.83 o
  -6   9   7     1367.31     1339.26       59.04 o
  -5   9   7       44.86       60.66       14.92 o
  -4   9   7     1180.75     1209.54       51.52 o
  -3   9   7       15.84        2.03       12.73 o
  -2   9   7       13.32       18.92       10.19 o
  -1   9   7       59.78       51.36       13.03 o
   0   9   7       36.04       20.11       11.02 o
   1   9   7      752.97      858.70       35.36 o
   2   9   7      287.29      241.97       35.39 o
   3   9   7       75.42      108.11       21.23 o
   4   9   7     2951.00     2825.36      105.70 o
   5   9   7       11.36       19.99       17.81 o
   6   9   7     1424.98     1332.28       63.10 o
   7   9   7      348.99      381.65       40.29 o
   8   9   7       -5.10       11.49       21.58 o
   9   9   7      405.56      372.87       47.10 o
  10   9   7       -8.29        3.28       35.13 o
  11   9   7       90.31       30.75       58.17 o
 -11  10   7       -3.63        0.28       36.89 o
 -10  10   7      -30.67        6.00       28.07 o
  -9  10   7      612.42      551.88       45.52 o
  -8  10   7     1778.20     1642.91       72.83 o
  -7  10   7     1624.83     1623.55       67.64 o
  -6  10   7     1006.66      959.17       52.11 o
  -5  10   7     1964.21     1904.46       70.10 o
  -4  10   7       50.09       48.57       14.31 o
  -3  10   7        9.48        2.18       11.82 o
  -2  10   7      235.60      223.93       19.69 o
  -1  10   7       22.30        0.34       13.58 o
   0  10   7      180.24      194.02       19.08 o
   1  10   7      312.60      308.53       26.25 o
   2  10   7     1240.74     1230.07       72.19 o
   3  10   7     2676.86     2502.19       88.85 o
   4  10   7      512.44      464.90       46.61 o
   5  10   7     2692.08     2526.78       98.36 o
   6  10   7        9.60       29.71       17.73 o
   7  10   7      126.41      179.07       28.86 o
   8  10   7      120.58      102.27       29.93 o
   9  10   7       58.74       95.07       31.27 o
  10  10   7       92.41       86.55       35.34 o
  11  10   7       77.72       13.21       48.95 o
 -10  11   7       24.46        9.60       21.20 o
  -9  11   7      146.80      198.44       38.74 o
  -8  11   7      210.17      192.65       27.51 o
  -7  11   7       14.33        7.00       16.85 o
  -6  11   7      699.80      643.01       45.13 o
  -5  11   7       82.76       98.76       20.05 o
  -4  11   7     1297.71     1270.30       57.02 o
  -3  11   7      102.36       53.71       17.51 o
  -2  11   7     1009.51      904.55       49.62 o
  -1  11   7      795.34      621.31       50.58 o
   0  11   7       30.86        5.31       14.57 o
   1  11   7      530.95      552.25       36.07 o
   2  11   7       96.42       81.34       20.32 o
   3  11   7       31.48       32.26       18.05 o
   4  11   7      671.86      721.31       65.79 o
   5  11   7       83.66      121.69       24.59 o
   6  11   7      559.88      701.18       49.25 o
   7  11   7      351.66      389.27       43.21 o
   8  11   7     -140.74       34.77       52.72 o
   9  11   7     -100.21       45.90       56.78 o
  -9  12   7      678.63      740.39       77.07 o
  -8  12   7      886.48      919.72       82.42 o
  -7  12   7     2920.80     2712.98       93.80 o
  -6  12   7      713.52      700.63       46.98 o
  -5  12   7     3502.49     3307.18       97.62 o
  -4  12   7      128.79       64.26       28.44 o
  -3  12   7        7.53        1.78       17.06 o
  -2  12   7      559.59      587.96       38.21 o
  -1  12   7      460.48      370.62       41.05 o
   0  12   7        9.84        0.00       19.91 o
   1  12   7      331.75      372.37       29.62 o
   2  12   7     1913.46     1949.85       94.02 o
   3  12   7     2851.10     2632.29      116.54 o
   4  12   7      923.78      957.79      122.96 o
   5  12   7     1695.74     1577.18      108.66 o
   6  12   7        4.41       72.95       28.46 o
   7  12   7      398.86      418.31       73.69 o
   8  12   7     -109.99       38.61       56.18 o
   9  12   7     -118.51        1.00       58.88 o
  -9  13   7      149.32      102.11       59.56 o
  -8  13   7      153.61      147.78       37.63 o
  -7  13   7       -8.67        2.17       28.50 o
  -6  13   7      -30.34        0.31       24.91 o
  -5  13   7       99.13       68.48       22.90 o
  -4  13   7      414.33      463.13       35.75 o
  -3  13   7       57.37       23.22       17.79 o
  -2  13   7        1.24        6.41       13.53 o
  -1  13   7       13.64       18.77       16.17 o
   0  13   7      821.45      902.97       52.53 o
   1  13   7      547.33      541.26       48.17 o
   2  13   7       30.13       36.14       19.47 o
   3  13   7      415.04      255.61       48.03 o
   4  13   7        2.03        3.68       38.45 o
   5  13   7      -18.46        9.34       34.70 o
   6  13   7     -110.33        7.85       51.92 o
   7  13   7      317.42      373.31       64.08 o
   8  13   7      148.17      146.84       49.42 o
  -7  14   7      858.83     1129.91      116.34 o
  -6  14   7       66.93       57.18       45.17 o
  -5  14   7     1434.96     1630.88      102.27 o
  -4  14   7      134.45      132.12       28.83 o
  -3  14   7      687.34      728.03       55.78 o
  -2  14   7      159.37       26.03       28.44 o
  -1  14   7       83.04       87.74       22.01 o
   0  14   7     1058.24     1041.98       72.79 o
   1  14   7      342.45      343.46       45.74 o
   2  14   7     1959.18     1979.19      153.44 o
   4  14   7      276.34      103.95       73.82 o
   5  14   7      930.87      972.86      104.19 o
  -6  15   7       33.72       28.25       34.21 o
  -5  15   7      493.98      674.20       85.05 o
  -4  15   7      139.32      138.11       37.53 o
  -3  15   7       71.54       44.29       33.05 o
  -2  15   7        5.72       32.96       24.14 o
  -1  15   7      114.40      312.13       42.73 o
  -4  16   7      329.69      450.55       79.58 o
  -3  16   7      529.71      788.39       67.03 o
  -2  16   7      122.22       68.13       45.86 o
 -14   0   8      506.42      562.66       91.67 o
 -13   0   8      441.74      541.04       59.57 o
 -12   0   8     5464.74     4554.12      214.41 o
 -11   0   8     2658.14     2531.37      116.89 o
 -10   0   8      312.83      259.76       39.63 o
  -9   0   8       26.07       16.61       18.83 o
  -8   0   8       16.88       27.59       18.58 o
  -7   0   8      -20.95       17.69       18.93 o
  -6   0   8      598.61      612.88       48.78 o
  -5   0   8     3534.53     3401.96      105.29 o
  -4   0   8     3520.49     3402.30      119.50 o
  -3   0   8      220.85      192.02       25.28 o
  -2   0   8     2686.30     2511.86      103.36 o
  -1   0   8     5006.16     4355.07      120.15 o
   0   0   8      607.19      350.68       52.41 o
   1   0   8    11936.73    11043.78      227.97 o
   2   0   8     1214.36      981.57       81.04 o
   3   0   8      706.95      782.46       60.45 o
   4   0   8     3624.21     3253.32      138.19 o
   5   0   8      763.18      616.66       68.41 o
   6   0   8     4025.49     3510.99      202.16 o
   7   0   8      517.39      530.98       55.43 o
   8   0   8     2130.10     1980.99      115.15 o
   9   0   8       54.76       51.59       25.50 o
  10   0   8      317.22      388.50       49.45 o
  11   0   8     2089.45     3801.32      169.99 o
  12   0   8      105.44      319.09       46.76 o
 -14   1   8       34.07       29.35       31.42 o
 -13   1   8      127.24       84.70       28.91 o
 -12   1   8       -3.45        7.81       17.29 o
 -11   1   8      371.27      333.52       32.69 o
 -10   1   8       62.42       46.05       16.53 o
  -9   1   8       92.00      101.44       18.47 o
  -8   1   8      404.82      383.00       30.88 o
  -7   1   8       -9.57        2.70       13.01 o
  -6   1   8       37.00       50.55       12.51 o
  -5   1   8      583.29      616.11       29.55 o
  -4   1   8      -20.99        3.29        9.61 o
  -3   1   8      473.25      476.28       24.39 o
  -2   1   8      315.75      361.33       18.17 o
  -1   1   8      735.66      755.44       27.93 o
   0   1   8       52.05       10.11       14.24 o
   1   1   8       -9.31        0.21       12.71 o
   2   1   8       80.58       83.26       17.62 o
   3   1   8      762.68      669.45       44.56 o
   4   1   8      -18.05        7.97       15.02 o
   5   1   8     1250.97     1028.37       61.58 o
   6   1   8      613.84      627.11       57.12 o
   7   1   8       55.72       79.70       19.60 o
   8   1   8       18.56       17.38       15.56 o
   9   1   8      128.53      124.88       23.64 o
  10   1   8      961.53      987.86       59.98 o
  11   1   8      525.57      924.49       62.31 o
  12   1   8      264.84      750.72       46.94 o
 -14   2   8      212.66      499.05       56.61 o
 -13   2   8       -4.69       12.04       20.40 o
 -12   2   8      265.68      306.32       28.06 o
 -11   2   8      218.28      206.99       23.75 o
 -10   2   8       76.00       71.39       16.06 o
  -9   2   8      587.02      555.90       34.27 o
  -8   2   8      825.24      744.96       39.37 o
  -7   2   8      524.25      511.04       32.36 o
  -6   2   8     1043.65      958.73       40.08 o
  -5   2   8      679.42      750.28       33.77 o
  -4   2   8     4129.39     3993.84       78.84 o
  -3   2   8      296.04      240.35       21.05 o
  -2   2   8     1496.90     1622.95       35.91 o
  -1   2   8       66.74       12.82       12.65 o
   0   2   8      928.26      868.04       34.22 o
   1   2   8       16.73        0.10       11.99 o
   2   2   8      519.09      472.31       28.10 o
   3   2   8     1165.05     1199.37       48.02 o
   4   2   8     2331.50     2074.72       78.03 o
   5   2   8      336.62      275.42       38.52 o
   6   2   8      424.27      420.86       49.67 o
   7   2   8       44.80       20.38       19.23 o
   8   2   8       42.65       42.57       18.77 o
   9   2   8     2064.31     1894.01       83.98 o
  10   2   8      491.26      431.64       42.66 o
  11   2   8      209.69      359.61       42.99 o
  12   2   8      571.16     1229.23      102.00 o
 -13   3   8       73.44       41.62       25.18 o
 -12   3   8       88.71      124.47       21.96 o
 -11   3   8      267.17      238.01       25.25 o
 -10   3   8       68.13       62.66       14.47 o
  -9   3   8      304.14      298.10       25.97 o
  -8   3   8      318.47      311.92       26.99 o
  -7   3   8      163.00      138.04       18.92 o
  -6   3   8       64.44       42.33       14.27 o
  -5   3   8       81.76      100.50       15.29 o
  -4   3   8       -5.42       19.94       12.30 o
  -3   3   8       89.99      127.17       10.75 o
  -2   3   8       51.61       62.39        8.78 o
  -1   3   8       -6.50        7.01        7.67 o
   0   3   8      580.66      639.86       25.09 o
   1   3   8      514.10      541.07       23.15 o
   2   3   8     1851.70     1901.87       45.33 o
   3   3   8      331.62      297.22       26.35 o
   4   3   8      190.26      178.20       23.21 o
   5   3   8       17.18       15.97       18.46 o
   6   3   8      833.23      749.31       66.37 o
   7   3   8      291.25      283.26       35.19 o
   8   3   8      594.70      500.31       45.09 o
   9   3   8      381.69      405.67       36.52 o
  10   3   8      -47.77        1.56       28.26 o
  11   3   8       -4.80       10.57       42.66 o
 -13   4   8       79.40      231.37       44.27 o
 -12   4   8      218.94      235.65       34.64 o
 -11   4   8       59.77       58.67       16.97 o
 -10   4   8     2324.23     2183.98       77.31 o
  -9   4   8      447.56      417.97       32.04 o
  -8   4   8     3779.39     3470.87       85.58 o
  -7   4   8      760.39      783.48       38.92 o
  -6   4   8     1090.95     1033.02       44.25 o
  -5   4   8     1690.95     1605.66       59.64 o
  -4   4   8       37.50       65.62       13.64 o
  -3   4   8       22.79       43.41        8.45 o
  -2   4   8     2143.27     2305.23       45.98 o
  -1   4   8       82.31        6.46       14.64 o
   0   4   8      416.09      463.90       18.80 o
   1   4   8      587.62      619.78       24.22 o
   2   4   8     8413.32     8606.35       94.50 o
   3   4   8     3973.22     4145.33       85.88 o
   4   4   8     5469.28     5059.89      119.17 o
   5   4   8     1341.31     1208.88       70.18 o
   6   4   8     1997.43     1847.99       84.29 o
   7   4   8      180.10      190.82       29.09 o
   8   4   8      385.38      311.77       43.74 o
   9   4   8      253.36      258.32       36.18 o
  10   4   8       11.02       62.27       24.15 o
  11   4   8      261.66      343.14       71.52 o
 -12   5   8       95.87       92.82       33.33 o
 -11   5   8       29.83       16.36       18.25 o
 -10   5   8       43.86       29.57       18.06 o
  -9   5   8       87.80      102.84       19.52 o
  -8   5   8      297.86      315.58       31.62 o
  -7   5   8     1339.90     1221.76       58.98 o
  -6   5   8     1058.67     1086.62       50.57 o
  -5   5   8      939.01      920.51       40.41 o
  -4   5   8      499.10      502.95       26.43 o
  -3   5   8       41.56       44.44       11.45 o
  -2   5   8       52.11       87.50       10.11 o
  -1   5   8       11.78       20.15        9.18 o
   0   5   8      258.62      304.64       23.06 o
   1   5   8       -7.85        0.00        9.33 o
   2   5   8      600.22      563.32       31.60 o
   3   5   8     2757.56     2540.18      103.40 o
   4   5   8      848.89      711.74       61.47 o
   5   5   8      558.66      535.28       48.32 o
   6   5   8      376.66      347.00       50.71 o
   7   5   8      125.23       94.27       30.07 o
   8   5   8      910.70      828.36       67.30 o
   9   5   8      871.26      888.39       66.75 o
  10   5   8        2.03       68.26       33.65 o
 -12   6   8      281.84      283.56       82.12 o
 -11   6   8      -20.68        0.23       21.13 o
 -10   6   8       29.50       28.26       17.74 o
  -9   6   8      311.32      276.62       36.54 o
  -8   6   8      313.30      269.13       32.33 o
  -7   6   8      742.07      721.60       45.55 o
  -6   6   8     1916.95     1803.30       68.35 o
  -5   6   8      188.88      221.24       22.44 o
  -4   6   8      239.81      262.78       24.22 o
  -3   6   8      434.80      416.97       32.07 o
  -2   6   8     5359.01     5446.64       93.55 o
  -1   6   8      506.78      159.51       37.75 o
   0   6   8       42.17       45.99       12.85 o
   1   6   8      150.67      205.97       15.76 o
   2   6   8      644.34      590.62       43.73 o
   3   6   8     1383.95     1288.51       65.53 o
   4   6   8      526.61      445.08       58.76 o
   5   6   8      117.35       13.61       38.61 o
   6   6   8       -3.04        3.76       18.93 o
   7   6   8      -10.98        5.29       18.67 o
   8   6   8      880.09      851.30       65.19 o
   9   6   8      543.38      522.28       53.45 o
  10   6   8      297.87      265.12       77.11 o
 -12   7   8      256.29      307.88       71.89 o
 -11   7   8      751.38      849.44       79.81 o
 -10   7   8       -6.63       19.60       24.98 o
  -9   7   8      305.98      276.80       35.51 o
  -8   7   8       98.32       93.78       20.74 o
  -7   7   8      163.43      184.26       23.05 o
  -6   7   8      137.26      140.38       20.93 o
  -5   7   8      242.16      245.92       25.44 o
  -4   7   8       -1.67       11.11       15.03 o
  -3   7   8       49.44       78.05       13.03 o
  -2   7   8      978.36     1036.66       40.99 o
  -1   7   8      394.45      348.46       29.12 o
   0   7   8      633.28      766.91       32.57 o
   1   7   8       30.11       68.84       16.38 o
   2   7   8      266.18      333.81       27.61 o
   3   7   8     2211.46     2016.32       83.34 o
   4   7   8      -10.40        0.00       20.66 o
   5   7   8     3349.63     3003.93      117.98 o
   6   7   8       69.67       48.27       28.20 o
   7   7   8      443.32      516.16       45.78 o
   8   7   8      -34.18       19.66       25.22 o
   9   7   8      297.98      299.19       40.90 o
  10   7   8       74.02       65.85       52.23 o
 -11   8   8      547.49      702.86       96.30 o
 -10   8   8      317.86      321.25       54.76 o
  -9   8   8      -17.18        1.10       16.77 o
  -8   8   8       -3.01        5.47       19.08 o
  -7   8   8      171.67      213.11       23.51 o
  -6   8   8      124.24      156.41       20.32 o
  -5   8   8       33.15       52.07       15.49 o
  -4   8   8     2427.92     2500.42       75.55 o
  -3   8   8      215.99      228.99       22.48 o
  -2   8   8      161.56      165.76       18.88 o
  -1   8   8     3767.51     3957.64       81.29 o
   0   8   8      244.59        1.74       39.16 o
   1   8   8     1920.63     1904.55       68.97 o
   2   8   8      244.66      248.77       29.89 o
   3   8   8      471.31      482.18       47.36 o
   4   8   8      855.01      802.80       77.60 o
   5   8   8      116.22       96.73       32.26 o
   6   8   8     3298.28     3010.30      148.74 o
   7   8   8      542.30      539.08       50.36 o
   8   8   8      435.82      387.67       47.74 o
   9   8   8      130.89      126.22       43.66 o
  10   8   8       -2.44        1.85       38.77 o
 -11   9   8      -58.47        1.34       39.86 o
 -10   9   8      491.18      535.76       66.97 o
  -9   9   8      -24.96        7.57       34.94 o
  -8   9   8      301.73      292.94       32.71 o
  -7   9   8       21.57       36.98       16.88 o
  -6   9   8      -20.73        8.13       15.16 o
  -5   9   8     2046.51     2010.66       72.06 o
  -4   9   8       79.95       63.30       15.69 o
  -3   9   8     2168.57     2333.39       61.08 o
  -2   9   8      243.96      152.27       27.03 o
  -1   9   8      321.48      364.76       28.61 o
   0   9   8      489.34      520.11       40.75 o
   1   9   8        6.27       24.46       14.20 o
   2   9   8     1009.74      998.93       57.57 o
   3   9   8       24.65        0.33       21.41 o
   4   9   8       23.19        0.37       26.29 o
   5   9   8      313.26      359.70       49.07 o
   6   9   8      372.62      449.82       53.81 o
   7   9   8      166.48      232.22       29.16 o
   8   9   8      -31.61       12.36       29.93 o
   9   9   8      117.54      155.02       53.62 o
  10   9   8     1491.32     1602.58      156.73 o
 -10  10   8       -1.77        2.54       28.07 o
  -9  10   8       44.95       98.22       23.08 o
  -8  10   8      116.34      160.63       32.48 o
  -7  10   8       74.74       88.85       20.88 o
  -6  10   8      366.82      356.24       33.17 o
  -5  10   8      492.52      487.97       36.85 o
  -4  10   8     1404.84     1300.49       60.63 o
  -3  10   8      607.42      549.58       37.48 o
  -2  10   8      425.91      421.23       34.05 o
  -1  10   8       22.24       22.60       19.14 o
   0  10   8      -19.21        5.94       19.56 o
   1  10   8      385.96      464.23       33.06 o
   2  10   8      106.61      108.25       26.98 o
   3  10   8       38.10       34.89       21.05 o
   4  10   8      904.60      908.92       64.86 o
   5  10   8       66.07      172.01       41.87 o
   6  10   8      474.92      502.50       50.11 o
   7  10   8      825.42      857.95       75.86 o
   8  10   8      159.93      161.14       37.24 o
  -9  11   8      352.86      495.28       54.48 o
  -8  11   8       -7.36        6.15       21.22 o
  -7  11   8      541.06      618.25       60.28 o
  -6  11   8       27.79       37.95       15.79 o
  -5  11   8       35.21       44.59       16.51 o
  -4  11   8      -11.32       10.45       20.39 o
  -3  11   8       20.69       42.50       15.28 o
  -2  11   8       69.57       66.39       22.59 o
  -1  11   8      -20.62        4.28       23.14 o
   0  11   8      424.44      363.90       46.05 o
   1  11   8      877.26      836.35       57.60 o
   2  11   8     1729.88     1616.97       81.24 o
   3  11   8     2184.12     2077.57      105.05 o
   4  11   8      630.14      659.60      103.75 o
   6  11   8      -28.67       19.31       36.58 o
   7  11   8      -52.84       12.86       41.20 o
  -9  12   8      148.06      178.96       41.75 o
  -8  12   8      163.60      207.66       41.59 o
  -7  12   8      298.18      319.81       47.63 o
  -6  12   8      218.19      255.69       57.21 o
  -5  12   8       46.50       18.19       27.21 o
  -4  12   8       26.67        3.99       19.31 o
  -3  12   8      129.28      145.90       26.59 o
  -2  12   8        2.34       13.35       21.74 o
  -1  12   8        6.97       36.00       20.46 o
   0  12   8       -5.72       65.80       21.75 o
   1  12   8      141.87      177.93       25.48 o
   2  12   8     1129.36     1046.92       66.85 o
   3  12   8      151.48       98.10       55.06 o
   6  12   8      111.37      264.21       41.73 o
   7  12   8      -59.03      107.55       49.13 o
  -7  13   8      728.71     1054.03      105.52 o
  -6  13   8      615.52     1178.07       96.28 o
  -5  13   8      512.66      397.86       95.43 o
  -4  13   8      167.36      124.43       56.55 o
  -3  13   8       42.97       84.07       26.08 o
  -2  13   8        4.89       67.27       27.12 o
  -1  13   8       13.84        4.51       27.23 o
   0  13   8       80.43      105.83       43.87 o
   1  13   8      918.01      931.08      111.53 o
   2  13   8      331.56      284.11       72.23 o
   3  13   8     2037.06     1725.45      162.77 o
   5  13   8      412.70      494.69       71.08 o
   6  13   8      -20.89      122.85       40.77 o
  -5  14   8       78.77       94.27       41.45 o
  -4  14   8      397.55      379.01       78.43 o
  -3  14   8       -4.41       20.42       33.68 o
  -2  14   8      632.42      615.40       91.03 o
  -1  14   8       33.00        0.08       39.17 o
   0  14   8      367.64      437.80       70.22 o
   1  14   8      -37.44        7.07       41.02 o
   2  14   8      171.87      157.68       53.96 o
 -12   1   9     1433.06     1411.58      103.85 o
 -11   1   9      144.52      182.72       23.60 o
 -10   1   9     2078.27     1928.77       67.49 o
  -9   1   9       31.61       58.30       14.14 o
  -8   1   9      170.36      185.46       20.44 o
  -7   1   9       60.18       87.96       13.88 o
  -6   1   9      -12.80        1.67       12.46 o
  -5   1   9     1064.37     1078.15       47.21 o
  -4   1   9      167.00      171.74       20.08 o
  -3   1   9     2059.48     1869.33       63.79 o
  -2   1   9     3270.59     2864.51       74.41 o
  -1   1   9     1100.04      907.78       44.83 o
   0   1   9     1862.23     1626.53       61.63 o
   1   1   9       40.72       42.18       17.40 o
   2   1   9      303.54      301.15       27.98 o
   3   1   9      -10.94       25.22       18.75 o
   4   1   9      268.32      287.43       29.57 o
   5   1   9      599.26      503.97       51.65 o
   6   1   9      809.70      854.32       69.50 o
   7   1   9     1790.52     1596.23       86.89 o
   8   1   9      466.29      395.93       41.81 o
   9   1   9      416.93      526.47       54.79 o
  10   1   9      101.28      283.41       41.34 o
  11   1   9       16.58      163.39       37.13 o
 -12   2   9       39.52       29.62       21.63 o
 -11   2   9      163.41      185.76       30.61 o
 -10   2   9       34.48       35.70       17.03 o
  -9   2   9      706.86      604.98       39.29 o
  -8   2   9      216.93      219.29       23.04 o
  -7   2   9       -4.78        2.18       15.19 o
  -6   2   9      211.09      172.61       22.27 o
  -5   2   9      577.08      524.87       33.09 o
  -4   2   9       -1.03        7.63       18.45 o
  -3   2   9       18.11        0.37       12.15 o
  -2   2   9      294.70      249.38       22.38 o
  -1   2   9      523.30      451.59       29.08 o
   0   2   9       10.53        3.79       13.13 o
   1   2   9      549.79      507.62       34.62 o
   2   2   9       30.93       66.38       13.08 o
   3   2   9       -7.53        0.18       15.59 o
   4   2   9      336.72      330.70       34.09 o
   5   2   9      368.14      290.17       42.44 o
   6   2   9      -14.30       10.95       21.26 o
   7   2   9       -0.73        1.10        9.69 o
   8   2   9       17.58       37.67       20.28 o
   9   2   9      130.22      215.55       57.18 o
  10   2   9       17.95       48.05       47.33 o
 -12   3   9      375.54      732.95       56.15 o
 -11   3   9      203.63      239.62       32.66 o
 -10   3   9     1122.18     1191.48       60.81 o
  -9   3   9      295.98      274.53       30.41 o
  -8   3   9      376.82      444.99       37.75 o
  -7   3   9       17.42       24.94       15.51 o
  -6   3   9       12.86        1.08       13.51 o
  -5   3   9      738.26      804.47       37.24 o
  -4   3   9      302.50      262.30       29.78 o
  -3   3   9     1722.94     1580.44       61.00 o
  -2   3   9     2555.76     2287.94       68.70 o
  -1   3   9      940.04      753.64       43.47 o
   0   3   9     1416.80     1376.34       50.12 o
   1   3   9        7.11       50.61       18.58 o
   2   3   9      324.20      347.91       31.34 o
   3   3   9        3.51        0.51       19.73 o
   4   3   9      191.81      250.82       32.50 o
   5   3   9      889.01      908.73       61.76 o
   6   3   9      202.78      264.36       62.79 o
   7   3   9      896.18      775.26       81.35 o
   8   3   9      601.94      572.35       58.33 o
   9   3   9      320.25      420.94       82.91 o
  10   3   9      105.34      221.32       50.48 o
 -12   4   9       -7.10       25.26       38.33 o
 -11   4   9      211.23      282.65       35.80 o
 -10   4   9       75.72       55.93       22.98 o
  -9   4   9      389.03      403.94       40.64 o
  -8   4   9       10.35        8.65       16.84 o
  -7   4   9       19.91        8.87       17.21 o
  -6   4   9       81.39      111.17       18.23 o
  -5   4   9      -17.87       17.73       17.97 o
  -4   4   9      225.38      272.86       27.29 o
  -3   4   9       17.50       41.86       14.70 o
  -2   4   9       14.19       29.44       15.65 o
  -1   4   9     1206.93     1152.13       53.28 o
   0   4   9       -3.15        6.96       13.32 o
   1   4   9      348.47      398.12       30.30 o
   2   4   9       13.19        5.92       14.93 o
   3   4   9       48.63       69.83       19.64 o
   4   4   9       82.63       84.33       28.03 o
   5   4   9       83.91       42.95       37.60 o
   6   4   9      128.35       44.51       44.07 o
   7   4   9        8.68        0.16       25.93 o
   8   4   9       21.60       29.28       26.55 o
   9   4   9       76.87      128.45       37.74 o
 -11   5   9      -43.03        7.70       51.28 o
 -10   5   9     1472.06     1267.57      113.28 o
  -9   5   9      130.48       81.54       31.58 o
  -8   5   9      214.19      241.07       30.19 o
  -7   5   9       -4.36        1.37       15.83 o
  -6   5   9      -25.96       11.93       19.40 o
  -5   5   9      779.37      812.92       52.00 o
  -4   5   9      -21.77        1.87       18.97 o
  -3   5   9      718.80      812.09       45.98 o
  -2   5   9     3195.32     3024.68       87.80 o
  -1   5   9      228.16      201.96       27.64 o
   0   5   9     2335.35     2217.33       85.76 o
   1   5   9       91.48      142.41       19.72 o
   2   5   9      301.39      304.20       29.41 o
   3   5   9       83.40      132.19       20.84 o
   4   5   9        7.07        0.58       21.40 o
   5   5   9      450.11      342.90       60.74 o
   6   5   9        4.48       24.17       24.65 o
   7   5   9       13.09       53.74       34.52 o
   8   5   9     1210.15     1103.44       98.56 o
 -11   6   9      165.96      264.29       58.18 o
 -10   6   9       14.28       13.48       25.81 o
  -9   6   9        8.79       34.39       20.30 o
  -8   6   9      189.52      179.68       25.74 o
  -7   6   9       -5.01       15.96       16.56 o
  -6   6   9      166.46      183.20       27.61 o
  -5   6   9      113.71      100.32       22.72 o
  -4   6   9      638.27      606.20       47.51 o
  -3   6   9      643.68      600.83       41.28 o
  -2   6   9      643.29      639.14       41.05 o
  -1   6   9      830.32      877.55       45.38 o
   0   6   9      201.38      176.25       28.40 o
   1   6   9      -36.05        7.73       20.16 o
   2   6   9       12.40       42.68       19.42 o
   3   6   9      -39.22        8.37       20.29 o
   4   6   9       14.34       25.02       25.77 o
   5   6   9      187.35       89.49       47.40 o
   6   6   9      417.84      454.67       57.67 o
   7   6   9      131.19      116.13       32.05 o
   8   6   9      201.48      231.25       59.53 o
  -9   7   9       -3.30        6.82       43.98 o
  -8   7   9      238.61      245.09       37.01 o
  -7   7   9       31.50       56.22       18.61 o
  -6   7   9       18.60       27.42       16.59 o
  -5   7   9      510.38      506.39       43.82 o
  -4   7   9       36.80       35.42       16.11 o
  -3   7   9       67.90       90.85       17.50 o
  -2   7   9      855.61      830.33       54.93 o
  -1   7   9       -4.56        9.72       16.52 o
   0   7   9     3416.46     3144.02      124.51 o
   1   7   9      225.18      273.47       30.24 o
   2   7   9      -34.32        4.86       19.89 o
   3   7   9      115.73      109.77       29.02 o
   4   7   9        4.47       22.88       25.09 o
   5   7   9      601.01      679.01       66.58 o
   6   7   9      -27.10       24.75       29.05 o
   7   7   9       -0.10        0.01       46.13 o
   8   7   9      917.58      819.53      118.62 o
  -9   8   9       36.88       48.93       34.05 o
  -8   8   9      127.28      212.56       42.47 o
  -7   8   9       24.76       72.92       19.02 o
  -6   8   9       -8.78       14.58       20.20 o
  -5   8   9       16.71       41.05       18.89 o
  -4   8   9      165.74      185.18       24.40 o
  -3   8   9     1678.23     1431.11       89.48 o
  -2   8   9     1611.30     1386.82       89.46 o
  -1   8   9      989.29      931.44       60.03 o
   0   8   9      494.01      578.82       43.11 o
   1   8   9      131.09      194.99       22.91 o
   2   8   9      162.53      220.56       21.90 o
   3   8   9      -22.08       12.00       33.12 o
   4   8   9        3.51        1.88       20.66 o
   5   8   9       21.96       47.91       22.35 o
   6   8   9      108.40      102.48       48.65 o
   7   8   9      218.79      293.00       54.99 o
   8   8   9      301.18      515.59       66.40 o
  -9   9   9       23.41        1.92       39.94 o
  -8   9   9       75.44       33.83       41.22 o
  -7   9   9      -14.58       14.12       33.01 o
  -6   9   9      -18.05        1.88       20.97 o
  -5   9   9      532.82      474.91       55.81 o
  -4   9   9       53.02       69.45       17.57 o
  -3   9   9      512.05      565.76       44.33 o
  -2   9   9     1159.33      993.65       76.65 o
  -1   9   9      180.96      168.53       29.71 o
   0   9   9      158.86      155.95       28.64 o
   1   9   9       47.44       75.52       22.63 o
   2   9   9      202.39      252.11       28.20 o
   3   9   9      -25.49        0.23       33.28 o
   4   9   9      503.05      520.89       61.34 o
   5   9   9      192.57      433.84       56.67 o
   6   9   9      105.66      190.39       43.69 o
   7   9   9      276.95      475.09       61.67 o
   8   9   9       37.61       69.38       34.28 o
  -8  10   9       13.26       14.42       32.28 o
  -7  10   9       12.23       17.88       28.16 o
  -4  10   9      410.45      448.47       60.54 o
  -3  10   9      123.18      172.95       24.69 o
  -2  10   9      420.90      362.33       50.41 o
  -1  10   9     1375.79     1282.45       84.23 o
   0  10   9       66.00       65.24       23.34 o
   1  10   9      504.19      497.90       46.95 o
   2  10   9      -87.04        1.03       36.84 o
   3  10   9      151.66       96.17       39.72 o
   4  10   9       71.90      135.14       48.40 o
  -4  11   9      627.71      536.84      100.26 o
  -3  11   9      512.43      455.68       89.45 o
  -2  11   9      581.39      459.96       94.46 o
  -1  11   9      169.28      212.57       54.38 o
   0  11   9       24.36       14.37       36.12 o
   1  11   9      -36.97        0.36       39.49 o
   2  11   9      -54.91        0.15       39.79 o
   3  11   9      -32.01       44.76       40.54 o
  -4  12   9     1020.28     1047.80      126.10 o
  -3  12   9       -1.78       22.47       35.51 o
  -2  12   9      233.19      232.96       64.01 o
  -1  12   9     1047.33     1112.57      123.53 o
   0  12   9       11.08        3.47       30.70 o
   1  12   9     1124.60     1156.68      131.49 o
   2  12   9      -52.10        4.44       44.45 o
   3  12   9      212.45      188.44       69.43 o
  -2  13   9      419.76      420.01       83.25 o
  -1  13   9      -14.12       98.41       36.47 o
   0  13   9      339.20      287.16       73.55 o
   1  13   9       51.78       58.50       32.19 o
  -8   0  10      255.08      271.02       39.32 o
  -7   0  10       66.80      115.11       27.52 o
  -6   0  10      271.47      281.30       48.12 o
  -5   0  10      127.08       94.55       32.30 o
  -4   0  10     1285.68     1363.67       93.77 o
  -3   0  10     4892.57     4279.68      175.71 o
  -2   0  10     6019.86     4864.34      193.88 o
  -1   0  10     1062.76      906.71       68.50 o
   0   0  10     1492.31     1351.39      100.57 o
   1   0  10       80.70       83.91       29.31 o
   2   0  10      -36.56       13.85       33.19 o
   3   0  10      944.02     1169.37       73.79 o
   4   0  10     1167.73     1105.55      132.99 o
   5   0  10      700.88      477.86       75.23 o
   6   0  10       56.26      155.83       33.27 o
   7   0  10     1060.21     1756.70      118.27 o
 -10   1  10      -51.73        1.61       30.93 o
  -9   1  10       43.50       67.99       25.03 o
  -8   1  10      188.53      187.27       31.96 o
  -7   1  10       11.07       29.72       20.11 o
  -6   1  10      169.29      175.50       27.58 o
  -5   1  10      138.15      110.57       27.86 o
  -4   1  10      146.24      128.34       22.85 o
  -3   1  10       24.93        8.22       14.49 o
  -2   1  10       62.44       43.56       16.78 o
  -1   1  10       23.37       15.23       19.09 o
   0   1  10      514.76      437.96       41.76 o
   1   1  10      -34.53        0.14       23.60 o
   2   1  10      533.74      509.66       48.73 o
   3   1  10      281.40      289.11       36.66 o
   4   1  10       -4.07        4.38       21.65 o
   5   1  10        7.39       41.65       20.36 o
   6   1  10      106.58      168.84       44.29 o
   7   1  10      166.35      273.56       53.11 o
   8   1  10       46.38      109.01       45.02 o
 -10   2  10     1259.27     1155.05      135.70 o
  -9   2  10       31.15        0.01       25.28 o
  -8   2  10      492.00      463.58       55.22 o
  -7   2  10      189.53      246.57       29.67 o
  -6   2  10       11.31       15.24       19.81 o
  -5   2  10      502.38      467.84       47.57 o
  -4   2  10       83.22       84.86       22.09 o
  -3   2  10      686.44      624.50       38.89 o
  -2   2  10      429.18      362.75       31.05 o
  -1   2  10      349.86      278.97       32.23 o
   0   2  10      994.67      962.84       51.87 o
   1   2  10        3.03       32.16       22.45 o
   2   2  10      192.32      188.88       31.55 o
   3   2  10      598.99      638.04       51.84 o
   4   2  10      140.00      158.15       31.15 o
   5   2  10      865.08      782.18       85.47 o
   6   2  10      160.96      326.82       50.66 o
   7   2  10      673.02     1217.56      101.97 o
   8   2  10      548.79      951.49       98.90 o
 -10   3  10       43.51       29.15       30.89 o
  -9   3  10       26.78        8.28       26.47 o
  -8   3  10      142.03       96.76       42.29 o
  -7   3  10       26.93       13.11       28.63 o
  -6   3  10      354.23      332.73       43.59 o
  -5   3  10       -3.70       35.85       21.80 o
  -4   3  10      213.89      213.30       28.36 o
  -3   3  10      420.76      374.81       35.93 o
  -2   3  10        4.36        2.10       16.33 o
  -1   3  10     1182.62     1107.95       55.85 o
   0   3  10       -7.61        4.42       15.97 o
   1   3  10      176.68      157.86       29.38 o
   2   3  10      -22.26        1.70       22.18 o
   3   3  10      460.76      479.14       40.68 o
   4   3  10       41.34       67.22       29.34 o
   5   3  10      311.14      403.54       71.44 o
   6   3  10      -12.54        0.85       33.25 o
   7   3  10        4.42       46.69       40.20 o
  -9   4  10      -24.55        4.23       23.74 o
  -8   4  10      282.81      308.82       51.39 o
  -7   4  10     1019.10      924.61       73.73 o
  -6   4  10       54.52       26.25       23.58 o
  -5   4  10     2311.06     2219.91      101.55 o
  -4   4  10       -6.09       41.11       20.14 o
  -3   4  10      518.51      559.06       37.86 o
  -2   4  10      515.01      565.12       36.82 o
  -1   4  10       34.61       28.95       18.75 o
   0   4  10     7024.14     6921.27      178.96 o
   1   4  10      903.46      776.56       58.31 o
   2   4  10      390.98      414.95       46.92 o
   3   4  10        5.45        7.51       19.82 o
   4   4  10      171.06      195.46       34.51 o
   5   4  10     1575.43     2049.77      151.65 o
   6   4  10      181.88      175.58       43.51 o
   7   4  10      382.88      871.05       85.18 o
  -8   5  10      126.83       73.78       37.21 o
  -7   5  10      167.11      115.00       35.80 o
  -6   5  10       26.50        8.42       26.85 o
  -5   5  10       79.40      114.54       25.09 o
  -4   5  10      200.59      274.27       25.03 o
  -3   5  10       26.49       79.64       22.28 o
  -2   5  10      234.41      308.81       29.88 o
  -1   5  10      -22.43       16.06       20.13 o
   0   5  10      288.09      271.07       34.70 o
   1   5  10      568.25      533.50       47.35 o
   2   5  10      -21.93       10.25       23.20 o
   3   5  10      245.65      247.72       32.63 o
   4   5  10      278.76      295.02       63.17 o
   5   5  10      167.82      242.47       50.80 o
   6   5  10     1250.82     1229.98      139.52 o
  -8   6  10      953.34      871.45      130.20 o
  -7   6  10       -1.06       26.62       25.91 o
  -6   6  10       -7.59        5.09       22.26 o
  -5   6  10       -2.60        0.97       24.40 o
  -4   6  10       -8.67       12.90       24.03 o
  -3   6  10      899.13     1075.31       66.30 o
  -2   6  10      837.73      845.30       55.43 o
  -1   6  10      -22.70       21.90       19.37 o
   0   6  10      129.50      140.48       26.99 o
   1   6  10     1167.00     1124.17       65.61 o
   2   6  10      259.36      314.84       38.36 o
   3   6  10      197.10      157.51       31.50 o
   4   6  10       -4.23       16.06       45.18 o
   5   6  10     1038.82      143.68      122.87 o
   6   6  10      315.98      356.45       75.23 o
  -8   7  10      -46.45        6.69       49.30 o
  -7   7  10      -26.71        1.85       37.62 o
  -5   7  10      217.69      307.97       36.58 o
  -4   7  10     1464.79     1333.83      107.66 o
  -3   7  10      425.12      411.64       43.07 o
  -2   7  10      243.82      283.23       32.78 o
  -1   7  10      477.90      508.65       43.98 o
   0   7  10       85.10      126.41       22.71 o
   1   7  10       91.00      188.65       22.60 o
   2   7  10      954.73      904.89       71.07 o
   3   7  10      -44.00        0.48       40.30 o
   5   7  10       23.42        0.00       29.69 o
   6   7  10     1134.86     1281.43      134.96 o
  -6   8  10       18.87      121.22       42.24 o
  -5   8  10      -66.60       55.15       63.53 o
  -4   8  10      417.62     1193.53       84.75 o
  -3   8  10      916.42     1141.29       85.32 o
  -2   8  10      551.98      526.29       55.55 o
  -1   8  10     1104.01     1016.21       79.02 o
   0   8  10     1734.75     1648.78      118.94 o
   1   8  10       83.13      258.42       30.59 o
   2   8  10       75.55      173.07       28.72 o
   4   8  10      798.63       81.22      108.89 o
   5   8  10       33.74       83.20       36.94 o
  -5   9  10      -45.00       46.15       52.03 o
  -4   9  10       14.89      321.08       35.73 o
  -3   9  10       61.43      148.56       38.56 o
  -2   9  10      229.43      717.59       62.28 o
  -1   9  10      227.66      835.53       66.98 o
   0   9  10      143.74      311.85       60.31 o
   1   9  10       -6.64       15.04       34.64 o
   4   9  10      -87.29       16.22       47.96 o
  -7   1  11      347.12      388.25       86.90 o
  -6   1  11      764.17      703.20       87.81 o
  -5   1  11       18.73        3.08       31.33 o
  -4   1  11      633.63      571.29       59.26 o
  -3   1  11       49.35       71.74       30.64 o
  -2   1  11       35.17       15.47       35.73 o
  -1   1  11      339.32      254.15       73.89 o
  -7   2  11       26.62       12.47       28.55 o
  -6   2  11       68.90       41.21       30.49 o
  -5   2  11       64.49       72.67       28.92 o
  -4   2  11       96.30       84.88       33.17 o
  -3   2  11        2.44       21.96       27.31 o
  -2   2  11      155.81       96.33       51.06 o
  -1   2  11       83.14       45.24       45.61 o
   5   2  11       -6.51       10.71       44.82 o
  -7   3  11      187.80      246.67       42.54 o
  -6   3  11      665.87      683.23       59.37 o
  -5   3  11      -23.70        0.02       20.79 o
  -4   3  11      571.66      550.35       62.33 o
  -3   3  11      150.70      162.27       39.19 o
  -2   3  11       82.92       13.85       32.98 o
  -1   3  11      268.26      270.98       46.03 o
   0   3  11       16.15       36.16       31.22 o
   1   3  11      182.37      167.68       57.81 o
   2   3  11      178.65      346.78       48.19 o
  -6   4  11      176.98      136.37       42.77 o
  -5   4  11      -18.65        7.09       27.96 o
  -4   4  11       99.98       88.55       30.77 o
  -3   4  11       16.36       29.03       27.64 o
  -2   4  11       10.58        1.17       25.11 o
  -1   4  11       58.02       59.05       24.86 o
   0   4  11       23.97        0.00       23.91 o
   1   4  11        9.67       22.00       27.03 o
   2   4  11      192.59      234.52       53.44 o
   3   4  11       38.46        8.58       38.16 o
   4   4  11       69.69       57.19       40.03 o
  -5   5  11      -14.51       12.83       38.55 o
  -4   5  11      291.51      349.65       50.57 o
  -3   5  11       -8.99        0.01       29.49 o
  -2   5  11      159.09      193.17       31.11 o
  -1   5  11      131.59      183.92       32.25 o
   0   5  11       60.15       84.96       27.17 o
   1   5  11      461.51      571.16       82.39 o
   2   5  11      119.96      198.30       44.04 o
   3   5  11      224.21      269.84       59.01 o
   4   5  11      -41.60        0.47       46.39 o
  -3   6  11       70.54      200.71       36.07 o
  -2   6  11       23.59      137.11       30.26 o
  -1   6  11       15.38       20.56       26.19 o
   0   6  11      146.98      167.23       39.62 o
   1   6  11      -16.12        5.12       39.52 o
   2   6  11       46.64       12.23       40.37 o
  -2   7  11      145.34      252.64       54.50 o
  -1   7  11      133.98      434.48       46.69 o
   0   7  11      119.22      281.23       35.62 o
